# Supplementary material for: Developmental Maturation and Alpha-1 Adrenergic Receptors-Mediated Gene Expression Changes in Ovine Middle Cerebral Arteries
Source: Sci Rep. 2018 Jan 29;8:1772. doi: 10.1038/s41598-018-20210-w (PMC5789090; doi:10.1038/s41598-018-20210-w)
Supplement: Supplementary file 1 — S1 [file 41598_2018_20210_MOESM1_ESM.xlsx]

## Sheet: Gene Expression
Title: Developmental Maturation and Alpha-1 Adrenergic Receptors-Mediated Gene Expression Changes in Ovine Middle Cerebral Arteries. Authors: Dipali Goyal and Ravi Goyal, Center for Perinatal Biology, School of Medicine, Loma Linda University, CA
Supplementary Table S1: Enlists the Alpha1AR-mediated differentially expressed genes in the MCA from: A. Premature fetus; B. Near-term Fetus; C. Newborn lamb; D. Adult sheep.
Supplemental Table 1A - Differential gene expression in Premature Fetus MCA following Stimulation with PHE					Supplemental Table 1B - Differential gene expression in near-term Fetus MCA following Stimulation with PHE					Supplemental Table 1C - Differential gene expression in Newborn Lamb MCA following Stimulation with PHE					Supplemental Table 1D - Differential gene expression in Adult Sheep MCA following Stimulation with PHE
GENE	MEAN Premature Fetus	MEAN Premature Fetus with PHE	Prematue Fetus with PHE / Premature Fetus		GENE	Mean Near-Term Fetus	Mean Near-Term Fetus with PHE	Near-Term Fetus with PHE / Near-Term Fetus		GENE	Mean Newborn Lamb	Mean Newborn Lamb with PHE	Newborn Lamb with PHE / Newborn Lamb		GENE	Mean Adult Sheep	Mean Adult Sheep with PHE	Adult Sheep PHE / Adult Sheep
IL6	0.02	33.42	2075.66		ATF3	0.103695	58.5201	564.349		IL6	0.0154994	13.2024	851.798		IL6	0.01	3.33589	333.589
MT1A	0.05	41.18	834.96		JUNB	0.128406	57.3322	446.491		IL8	0.0559507	21.9365	392.067		DUSP5	0.0106986	3.19888	299
IL1B	0.03	15.02	469.95		EGR1	0.0171094	7.1268	416.544		IL1B	0.0316324	6.5148	205.953		MT1A	0.404962	77.3989	191.127
IL8	0.08	36.95	460.84		FOS	0.134583	45.0708	334.891		SLCO4A1	0.01	1.7279	172.79		SOCS3	0.0270641	4.65725	172.082
CCL4L1	0.03	11.28	339.62		ZFP36	0.364654	80.5284	220.835		DUSP5	0.0390919	4.95795	126.828		IL8	0.0323	3.94482	122.131
IL1A	0.01	2.97	297.1		NR4A1	0.241919	51.1412	211.398		CREM	0.226934	20.1062	88.5995		CREM	0.101338	11.6408	114.871
SLCO4A1	0.01	2.18	218.01		IL6	0.0458903	6.3363	138.075		PDE4B	0.0279539	1.81792	65.0326		PDE4B	0.0122342	1.38211	112.971
HSPA4	0.01	1.81	179.25		SOCS3	0.0512021	6.25976	122.256		CCL4L1	0.0774979	3.88054	50.0729		EGR3	0.0474515	4.49819	94.7955
CREM	0.16	23.71	146.42		HSPA1A	0.623163	69.3465	111.281		IL1A	0.01	0.492989	49.2989		NR4A1	0.456593	43.2185	94.6544
TNF	0.02	2.34	118.79		PDE4B	0.0164322	1.7794	108.288		IL1RN	0.01498	0.715069	47.735		CH25H	0.459544	38.7949	84.4204
MT2A	0.33	36.08	107.75		IL8	0.0614556	5.71856	93.052		TNF	0.0170728	0.72109	42.2362		BTG2	1.57536	118.546	75.2501
JUNB	0.2	19.46	96.11		HSPA4	0.0304752	2.33333	76.5647		CXCL5	0.0521873	2.04184	39.1251		ARG2	0.0117956	0.833679	70.6769
ZFP36	0.1	9.08	92.09		KLF10	0.0691312	5.29244	76.5564		TRIB1	0.01088	0.420533	38.652		SLCO4A1	0.01	0.665988	66.5988
IL1RN	0.01	0.94	89.23		PHLDA1	0.0434039	3.24695	74.8078		CCL2	0.315817	11.7843	37.3138		EGR1	0.114439	6.70124	58.5575
CEBPB	0.03	3.08	88.74		MT1A	0.216019	15.1077	69.9371		CSF3	0.0108373	0.359214	33.1462		IRF1	0.0591536	2.54595	43.0396
DUSP5	0.03	2.38	81.67		CEBPB	0.10404	6.7471	64.8513		MT1A	2.18835	72.0635	32.9305		FOS	0.082274	3.35896	40.8265
EGR1	0.02	1.52	80.89		BTG2	1.40596	85.7983	61.0246		EPHA2	0.0172021	0.56309	32.7339		TRIB1	0.131417	5.14971	39.186
ATF3	0.18	13.17	74.53		JUN	0.342159	19.2186	56.1686		IL10	0.0166453	0.544638	32.7203		CDKN1A	0.194071	7.60038	39.163
IRF1	0.1	7.22	68.86		CCL4L1	0.0377588	2.04142	54.0646		CDKN1A	0.544871	17.7624	32.5993		GADD45A	1.00482	37.8823	37.7007
CHAC1	0.24	15.85	66.33		CREM	0.148522	7.68958	51.7741		GALP	0.0122342	0.397557	32.4957		MYC	0.502342	18.1664	36.1634
CXCL5	0.11	6.41	57.92		DNAJB1	0.0999224	4.89813	49.0193		SOCS3	0.0400575	1.299	32.4283		ATF3	0.929811	26.6286	28.6388
PDE4B	0.02	1.31	55.45		EGR3	0.156391	7.43589	47.5469		PTGS2	0.490344	15.693	32.0041		JUNB	0.949801	25.8761	27.2437
CCL2	0.3	15.49	51.08		GADD45B	0.5429	25.0318	46.1076		CD83	0.0271635	0.869126	31.9961		PTGS2	0.240077	5.98601	24.9337
IL10	0.02	0.95	49.05		PTGS2	0.34112	15.3118	44.8868		ARG2	0.0618577	1.81043	29.2677		EPHA2	0.029376	0.731355	24.8964
CEBPD	1.08	51.25	47.5		IER5	0.245159	9.75	39.7701		LOR	0.0113239	0.311095	27.4724		KLF4	0.253215	5.89181	23.2681
RGS1	0.01	0.58	43.16		IRF1	0.204131	7.87758	38.5907		USP19	0.0261273	0.685381	26.2323		ICAM1	0.0368149	0.855265	23.2315
TRIB1	0.01	0.44	42.75		ADAMTS4	0.0574622	1.95123	33.9567		PLEK	0.0589939	1.52055	25.7746		IER2	0.558901	12.8336	22.9621
NFKBIZ	0.08	3.3	41.85		BHLHE40	0.256133	8.18782	31.9671		MT2A	1.94912	49.8453	25.5732		PTX3	0.0463101	1.05307	22.7395
CD83	0.07	2.73	41.3		PPP1R15A	0.0831801	2.50673	30.1361		CH25H	0.602475	15.3237	25.4346		BHLHE40	1.93943	42.7821	22.059
UCN	0.03	1.05	40.14		IER2	0.816941	23.8121	29.1479		BHLHE40	0.0935303	2.27955	24.3723		TIPARP	0.215986	4.38878	20.3197
PLEK	0.05	2.02	37.19		MCM2	0.159242	4.22888	26.5564		CSF2	0.0115174	0.242657	21.0688		C27H8ORF41	0.064701	1.24238	19.2019
BTG2	0.92	30.77	33.44		COL7A1	0.0916196	2.41819	26.3938		TAC1	0.0103295	0.212407	20.5631		MCM2	0.198342	3.66807	18.4937
ARID5A	0.05	1.55	32.19		ARID5A	0.127771	3.2988	25.818		HK2	0.047039	0.938772	19.9573		EPHA1	0.0992436	1.81387	18.277
TUBA4A	0.01	0.32	32.1		CH25H	0.720053	18.5886	25.8156		S100A9	0.0478	0.929242	19.4402		UCN	0.0177993	0.321467	18.0606
SAA1	0.18	5.49	29.91		SLCO4A1	0.02389	0.540331	22.6174		PLAUR	0.0872018	1.69358	19.4214		SIK1	0.860547	15.2983	17.7774
PHLDA1	0.07	1.93	29.68		KLF2	0.0620517	1.40286	22.6079		IRAK2	0.0103625	0.188309	18.1722		RCAN1	4.29813	74.247	17.2743
EGR3	0.23	6.71	29.45		COL1A2	0.223168	5.03464	22.5599		TIPARP	0.221697	3.98925	17.9942		MEG3	0.0602736	0.997361	16.5472
ARG2	0.05	1.39	29.25		CEBPD	3.01454	67.5251	22.3998		IRF1	0.120516	2.12191	17.6068		ADAMTS4	0.057506	0.900172	15.6535
BHLHE40	0.08	2.41	28.38		SNAI1	0.320854	7.1113	22.1637		SBNO2	0.187721	3.2074	17.086		GADD45B	0.786129	12.2893	15.6327
HK2	0.02	0.55	27.95		TIFA	0.3118	6.7013	21.4923		BTG2	1.74806	28.8381	16.4972		ZFP36	2.04216	31.4188	15.385
FOS	0.07	1.92	27.49		EPHA2	0.0447481	0.93321	20.8547		MYC	0.730667	11.8561	16.2264		LOC100851241	0.126061	1.84162	14.6089
SOCS3	0.03	0.7	26.42		IRF4	0.0158806	0.329393	20.7419		UCN	0.0240463	0.379004	15.7615		SELP	0.131252	1.88082	14.3299
IRF8	0.01	0.33	25.94		SIK1	0.608974	12.2429	20.1041		C27H8ORF41	0.0796774	1.23912	15.5517		SGK1	0.0135812	0.189468	13.9507
ERRFI1	1.57	40.16	25.59		MT2A	1.2028	23.9407	19.9042		JUNB	0.784279	11.7841	15.0254		TIFA	0.178013	2.44457	13.7325
SELP	1.32	33.43	25.24		BAG3	0.207139	4.10194	19.8028		IRF4	0.0132393	0.191783	14.4859		CKS2	0.113023	1.47773	13.0745
PLAUR	0.04	1.03	24.95		TNF	0.127521	2.51666	19.7353		CTH	0.352201	4.88074	13.8578		CEBPD	6.16488	80.3089	13.0268
IFRD1	0.08	1.74	22.41		HSPA8	1.03919	19.7001	18.9573		BATF3	0.0106358	0.140775	13.236		KLF10	0.195523	2.54438	13.0132
SBNO2	0.15	3.26	21.06		BAMBI	0.632328	11.9787	18.9438		GRHL1	0.0177019	0.230964	13.0475		TNF	0.0206127	0.266547	12.9312
CTH	0.12	2.46	20.6		MYC	1.1389	20.7912	18.2555		SELP	0.190711	2.47801	12.9935		SNAI1	0.167686	2.14548	12.7946
MYC	0.67	13.71	20.39		NFKBIZ	0.0634047	1.12918	17.8091		TNFRSF10B	0.0219985	0.280721	12.7609		ERRFI1	2.09884	26.6177	12.6821
NFKBIA	2.06	39.83	19.33		COL3A1	0.246144	4.32155	17.557		BCL6	0.0121043	0.153589	12.6887		CD83	0.0106251	0.13393	12.605
PPP1R15A	0.02	0.32	18.36		IER5L	0.350283	5.83283	16.6518		IRF8	0.0114077	0.142604	12.5008		MT2A	6.13632	74.0725	12.0712
INHBA	0.06	1.06	18.25		ICAM1	0.249035	4.1064	16.4892		VMP1	0.306668	3.80027	12.3921		VMP1	0.120797	1.45727	12.0637
EPHA2	0.02	0.44	17.85		C27H8ORF41	0.0686812	1.12023	16.3106		ICAM1	0.505727	5.90448	11.6752		SDC4	3.33295	38.6013	11.5817
CSF2	0.01	0.18	17.62		PCF11	0.0394966	0.637064	16.1296		TUBA4A	0.0133798	0.154527	11.5493		PFKFB3	0.0407505	0.43893	10.7712
BATF3	0.01	0.19	17.62		ETS2	0.379483	5.97786	15.7527		CHAC1	0.455438	5.22617	11.475		SLC2A3	1.35673	14.53	10.7096
SDC4	1.03	17.84	17.38		AKT2	0.0209709	0.314837	15.013		RASSF5	0.0193915	0.222323	11.465		NFKBIZ	0.0246839	0.263403	10.671
ELL2	0.01	0.18	17.35		ZFP36L1	0.0230123	0.344657	14.9771		NFKBIZ	0.195395	2.20301	11.2746		C10orf10	3.86091	40.3302	10.4458
RELB	0.09	1.52	16.94		ADD1	0.053725	0.804569	14.9757		EPHA1	0.340236	3.82614	11.2455		PLK2	0.0352102	0.367193	10.4286
TIPARP	0.16	2.7	16.89		EMP1	0.0207752	0.309585	14.9016		HMOX1	0.0268744	0.281249	10.4653		CISH	0.01	0.100815	10.0815
GADD45B	0.38	6.28	16.36		DUSP1	1.28187	18.6219	14.5272		TLR2	0.0255655	0.263828	10.3197		METRNL	0.0130889	0.130703	9.98584
ICAM1	0.57	8.89	15.56		MSN	0.0412535	0.598399	14.5054		GADD45A	1.42034	14.5547	10.2474		HK2	0.0120581	0.119658	9.92346
TIFA	0.35	5.43	15.45		RHOB	0.290266	4.10391	14.1384		TNFAIP6	1.87344	18.6813	9.97166		RELL1	0.0632777	0.60552	9.56926
CXCL10	0.08	1.12	14.82		RNF19B	0.0280898	0.395033	14.0632		HOMER1	0.0213508	0.209071	9.79217		SLC6A4	0.0101332	0.0959941	9.4732
RGS2	0.46	6.83	14.7		AZIN1	0.217843	2.95697	13.5739		EGR3	0.268912	2.63029	9.78122		IER5	0.446171	4.12472	9.24471
NDNL2	1.03	15.01	14.56		CYR61	2.54352	34.0925	13.4036		HMGA1	0.0830659	0.811775	9.77266		CTH	0.629365	5.74692	9.13131
SIK1	0.8	11.25	14.1		COL1A1	2.69201	36.0623	13.3961		SGK1	0.0922705	0.857724	9.29575		GCH1	0.0729445	0.655363	8.98441
NFATC2	0.02	0.32	13.9		SPSB1	0.146104	1.9481	13.3336		C3orf52	0.494082	4.5041	9.11609		FZD5	0.0200657	0.179133	8.92732
ETS2	0.45	6.08	13.43		SPRY4	0.0474654	0.632124	13.3176		ARID5A	0.0921909	0.839393	9.10495		BAMBI	0.420875	3.63571	8.63845
PTX3	0.21	2.68	12.8		SELP	0.771989	10.0916	13.0722		IL1RL1	0.0342313	0.30935	9.03705		MARCKSL1	0.0198801	0.168988	8.50036
BCL6	0.01	0.13	12.72		APLP2	0.0417959	0.536727	12.8416		ARL4C	0.0193819	0.173531	8.95324		TGIF1	0.390532	3.2165	8.2362
IRF4	0.01	0.16	12.6		TIPARP	0.132439	1.70029	12.8383		KLF10	0.147223	1.30646	8.87401		HES1	0.574845	4.71327	8.19919
TLR2	0.03	0.41	12.5		EPHA1	0.302765	3.85785	12.7421		SIK1	0.763522	6.77143	8.86868		ARID5A	0.224355	1.82233	8.1225
KLF10	0.16	1.91	12.31		ELN	9.16251	114.876	12.5377		RNF19B	0.0445199	0.389661	8.75252		HSPH1	0.102242	0.829392	8.11208
LOC105607409	0.27	3.3	12.27		KLF13	0.0338762	0.402439	11.8797		RELB	0.0771863	0.666371	8.63328		C3orf52	0.127337	1.02221	8.02758
DDIT4	0.2	2.47	12.19		SLC41A1	0.0595619	0.702662	11.7972		PRDM1	0.0294923	0.252212	8.5518		PCF11	0.0470602	0.371561	7.89543
TNFAIP6	2.46	29.55	12.03		BRD2	0.133196	1.562	11.7271		NDNL2	0.918255	7.8266	8.52333		TAS2R14	0.0531523	0.417029	7.84593
BCR	0.09	1.13	11.98		IL1B	0.136386	1.58823	11.6451		GADD45B	0.522599	4.45216	8.51926		HS3ST1	0.067511	0.52381	7.75887
VMP1	0.19	2.22	11.95		HNRNPA0	0.164586	1.91151	11.6141		OBFC2A	0.0262409	0.220502	8.403		C5orf15	0.361601	2.71122	7.49781
RABGEF1	0.05	0.58	11.91		AHNAK	0.140734	1.62175	11.5235		NR4A1	0.526095	4.41997	8.40147		THBD	0.675824	5.02842	7.44043
RASSF5	0.02	0.21	11.62		CDKN2AIP	0.0823887	0.949178	11.5207		CEBPD	6.66082	54.2957	8.1515		TFPI2	2.80442	20.6622	7.36771
C27H8ORF41	0.1	1.15	11.48		MCL1	0.359539	4.12791	11.4811		STX11	0.0699704	0.564249	8.0641		NRARP	0.0213435	0.153845	7.20804
HSPH1	0.19	2.13	11.36		RELB	0.112916	1.25439	11.109		SPSB1	0.246081	1.98127	8.05131		CEBPB	0.87882	6.24255	7.10333
OBFC2A	0.02	0.17	11.1		GANAB	0.0663079	0.732405	11.0455		ELL2	0.0286783	0.227702	7.93987		NFIL3	0.0349189	0.246864	7.06965
TNFAIP2	0.15	1.7	10.98		VWA1	0.0290835	0.319601	10.9891		PHLDA1	0.0731037	0.575169	7.86785		IRAK2	0.0199973	0.137861	6.89397
SPSB1	0.18	1.99	10.92		TRIM47	0.0742232	0.772473	10.4074		TIFA	0.396881	3.12093	7.86365		LOC100851198	0.0539672	0.366431	6.78988
IER2	0.38	4.08	10.76		PODN	0.133886	1.39074	10.3875		MARCKSL1	0.13936	1.04991	7.53376		HMOX1	0.0345864	0.231131	6.68271
BAMBI	0.88	9.43	10.66		HSPH1	0.184437	1.90785	10.3442		SMAD7	0.0285596	0.215123	7.53243		SOCS2	0.230108	1.47847	6.42515
CYCS	0.03	0.31	10.48		PALLD	0.164017	1.6957	10.3385		IFRD1	0.161591	1.18744	7.34844		IL1R1	0.0397715	0.248157	6.23956
HMGA1	0.09	0.91	10.24		PLK3	0.0407777	0.421161	10.3282		BIRC3	0.0271438	0.198665	7.31897		SBSN	0.0331086	0.204788	6.18533
PLK3	0.05	0.46	10.02		SLC39A7	0.26116	2.68207	10.2698		CEBPB	0.28244	2.06102	7.29719		ZFP36L1	0.0200696	0.123366	6.14688
TNFRSF10B	0.05	0.49	10		SBNO2	0.18471	1.86828	10.1146		UMPS	0.0346125	0.251171	7.25667		SLC7A5	0.0547314	0.328934	6.00997
IDI1	0.18	1.82	9.91		TOB1	0.555613	5.5695	10.0241		IL1R1	0.076793	0.556454	7.24616		ARL4C	0.0104942	0.0609934	5.81209
SLC7A5	0.06	0.61	9.8		CRTC1	0.0272845	0.269739	9.88617		TNFAIP2	0.0779526	0.563929	7.23425		MAFB	0.0385835	0.222516	5.76713
IRAK2	0.02	0.22	9.77		DUSP5	0.10615	1.02099	9.61845		SLC2A3	1.44753	10.4589	7.22536		NEDD9	1.42891	7.97909	5.58403
CLEC4E	0.02	0.15	9.77		SEC61A2	0.0729493	0.699932	9.59478		SLAMF7	0.01	0.0720802	7.20802		DDIT3	0.054828	0.301574	5.50037
SLC2A3	1.3	12.65	9.75		GJA1	0.0547457	0.521121	9.51895		PLAU	0.0935948	0.674279	7.20424		PHLDA1	0.0213859	0.117246	5.48241
BIRC3	0.02	0.2	9.6		IL1A	0.034974	0.332011	9.49308		MAFB	0.015034	0.108101	7.19042		TMEM119	0.0135882	0.0740471	5.44935
S100A9	0.06	0.59	9.59		CARM1	0.044638	0.418923	9.38489		AMFR	0.62319	4.47991	7.18868		FLNA	0.570136	3.03097	5.31622
TAC1	0.1	0.99	9.59		NDEL1	0.31983	2.98569	9.33526		ZFP36	0.604912	4.33739	7.17028		ERO1L	0.0974639	0.515125	5.28529
STX11	0.1	0.91	9.52		MGLL	0.024097	0.222598	9.23756		NFIL3	0.431012	3.05533	7.08874		CRISPLD2	1.06643	5.60252	5.25351
NFIL3	0.18	1.69	9.42		KCTD10	0.0251222	0.229947	9.15312		SDC4	3.55591	25.0505	7.04475		RGS1	0.045396	0.237959	5.24185
SESN2	0.01	0.11	9.38		TSPAN14	0.0652678	0.593718	9.09665		FZD5	0.0321124	0.225144	7.01111		ETS2	1.23088	6.43484	5.22782
SLC3A2	0.07	0.63	9.31		TNFRSF11B	1.45328	13.1421	9.04301		ERRFI1	5.41927	37.3678	6.89536		GRHL1	0.0178349	0.0926125	5.19275
GRHL1	0.05	0.47	9.3		LOXL1	0.319633	2.88765	9.03424		RABGEF1	0.0853924	0.580981	6.80366		RTF1	3.97451	20.631	5.19084
MCL1	0.51	4.77	9.28		CCL2	0.264064	2.37038	8.97655		NDEL1	0.427883	2.89448	6.76465		NDEL1	0.542835	2.77236	5.10718
IER5	0.23	2.14	9.27		GADD45A	1.49144	13.382	8.97257		IDI1	0.240629	1.58917	6.60423		PLK3	0.0807856	0.405068	5.01411
IER3	2.66	24.53	9.23		RCAN1	5.34903	47.9194	8.95852		LOC100851198	0.160241	1.05512	6.58457		STXBP2	0.038555	0.192186	4.98473
LOR	0.04	0.39	9.21		HNRNPK	4.87754	43.4929	8.91696		NRARP	0.406239	2.66644	6.56373		IER5L	0.616921	3.04307	4.93267
USP19	0.02	0.19	9.1		CD83	0.0804489	0.708514	8.80702		BAZ1A	0.0479781	0.312876	6.52121		SERTAD1	6.3281	30.7146	4.85368
NIPAL1	0.01	0.09	8.98		RRAD	2.32529	20.1975	8.68602		KLF4	0.0204318	0.133125	6.51558		NDNL2	1.36365	6.51538	4.77788
TNFRSF12A	1.18	10.36	8.8		ATG4B	0.0736169	0.636947	8.6522		ATF3	1.51358	9.85984	6.51425		ULBP17	0.0754455	0.35971	4.76781
NFKBIE	0.11	0.96	8.66		TNFRSF12A	2.0159	17.2155	8.53985		ST3GAL1	0.166254	1.07597	6.47185		ELL2	1.67766	7.94235	4.73419
CH25H	0.86	7.38	8.57		CXCL5	0.051478	0.437725	8.50316		GCH1	0.104391	0.651624	6.24217		SAT1	0.123774	0.584473	4.72212
DUSP4	0.15	1.29	8.51		NFIL3	0.059628	0.500679	8.39672		POLB	0.025768	0.160059	6.21155		RNF19B	0.0639937	0.297034	4.64162
NDEL1	0.35	2.94	8.45		CRKL	0.0601893	0.499596	8.30042		DUSP4	0.0939633	0.577846	6.14969		RABGEF1	0.102581	0.467786	4.56015
C4orf31	0.02	0.15	8.45		HAUS7	0.0367281	0.297923	8.11157		RCAN1	5.33909	32.6933	6.12339		EID3	0.01	0.0452082	4.52082
CXCL2	3.39	28.08	8.27		MAP1B	0.121524	0.98263	8.0859		BCR	0.0810743	0.487953	6.01859		CCNB2	0.0177305	0.0800884	4.51699
CXCL16	0.21	1.66	8.05		COPA	0.0415752	0.335021	8.05819		RANBP2	0.172397	1.03524	6.00496		DUSP1	2.63917	11.8619	4.49458
RNF19B	0.05	0.41	8.04		TNFAIP2	0.0342295	0.27576	8.05623		PTX3	0.384871	2.25815	5.86728		RANBP2	0.0801487	0.350711	4.37575
BAG3	0.12	0.94	7.92		CMTM6	0.102005	0.813159	7.97172		PFKFB3	0.0562699	0.329319	5.8525		HTR2A	0.0358365	0.156289	4.36118
SLC7A1	1.42	11.26	7.92		INPPL1	0.0463407	0.369258	7.96834		SLC7A1	1.52837	8.71325	5.70102		PARP4P1	0.0616211	0.268319	4.35434
HSPA13	0.02	0.15	7.91		IRF8	0.0309477	0.245221	7.92372		MCM2	0.34712	1.94265	5.59648		VEGFA	0.0396013	0.171183	4.32265
IL1R1	0.08	0.59	7.87		ERRFI1	5.35642	41.7526	7.79486		ADAMTS4	0.038522	0.215189	5.58614		RGS2	1.52455	6.54226	4.29128
FOSL2	0.7	5.17	7.36		SDC4	2.00475	15.6236	7.79329		LOC100626076	0.29524	1.64303	5.56509		BAG3	3.82836	16.3642	4.27445
SERPINE1	0.15	1.05	7.21		SLC2A3	3.34083	25.9081	7.75499		NIPAL1	0.0100018	0.0555117	5.55019		FOSL2	2.79489	11.4197	4.08591
JUND	1.26	9.06	7.21		SOX4	0.140164	1.07386	7.66149		PNP	0.0272844	0.15143	5.55006		PLEC	0.010319	0.0416339	4.03466
LRRC33	0.02	0.15	7.18		LDLR	0.0421009	0.320421	7.6108		IER5	0.290424	1.61038	5.54493		FRAT2	1.09101	4.33946	3.97746
HMOX2	0.14	0.96	6.89		SLC38A2	0.711221	5.3071	7.46195		RDH10	0.696975	3.85347	5.52884		JUN	1.06957	4.22623	3.95132
CCL5	0.01	0.1	6.83		ZFP36L2	0.130085	0.959589	7.37662		VEGFA	0.0102298	0.0559334	5.4677		SNX25	0.304871	1.17369	3.84978
IRX2	0.01	0.1	6.79		DNAJC14	0.036429	0.266322	7.31071		EMP1	1.29084	7.05241	5.46344		MCL1	1.1455	4.39764	3.83905
OSMR	0.5	3.39	6.71		FXR2	0.063756	0.465984	7.30886		TOX4	0.0126616	0.068949	5.44554		PI15	2.69413	10.2235	3.79472
EPHA1	0.57	3.82	6.67		POLDIP3	0.0460689	0.335749	7.28796		LOC100507145	0.0166126	0.0875276	5.26875		RPS20	0.0606376	0.227056	3.74448
HOMER1	0.04	0.23	6.49		NFKB2	0.0460399	0.333017	7.23322		SOX9	0.163558	0.861276	5.26587		SPSB1	0.449626	1.68135	3.73944
POLB	0.02	0.15	6.46		DNAJC11	0.0312996	0.226006	7.22073		NFKBIA	2.73016	14.3546	5.25779		SAV1	0.834602	3.11028	3.72666
RCAN1	4.18	26.79	6.4		TRIB1	0.99292	7.14593	7.19688		LOC105607409	0.820627	4.25784	5.18852		IFRD1	0.141597	0.522256	3.68834
DNAJB1	0.15	0.99	6.39		SLC7A5	0.0590378	0.419725	7.10943		SLC6A4	0.0291162	0.150464	5.1677		LY6E	0.110849	0.406878	3.67057
NCF1	0.02	0.09	6.11		HS3ST1	0.140538	0.981273	6.98228		MARCH3	0.0606161	0.312687	5.15848		CDKN2AIP	0.0272302	0.0995093	3.65437
SLAMF7	0.01	0.06	6.11		TMEM129	0.0323002	0.225441	6.97954		CYCS	0.204252	1.0471	5.12652		PHF13	0.011066	0.0396485	3.58292
JOSD1	0.21	1.26	6.07		CYTH1	0.0333955	0.229075	6.85946		TGIF1	0.483409	2.46575	5.10076		NDFIP2	0.198222	0.69197	3.49089
MCM2	0.33	1.96	5.97		ORMDL3	0.0695926	0.472622	6.79126		HSPA4	0.0508573	0.257505	5.06329		OSMR	0.470082	1.61456	3.43464
GALP	0.04	0.22	5.92		ARG2	0.154954	1.02745	6.63064		PFKFB4	0.0562359	0.28359	5.04287		FBXO33	0.302378	1.03041	3.4077
IKBKB	0.37	2.18	5.88		TBC1D17	0.0551535	0.361674	6.55758		ETS2	1.32334	6.66126	5.03367		EPB41L2	0.0445435	0.151765	3.40711
BRD2	0.07	0.4	5.87		FUS	0.05909	0.386098	6.53406		LOC100605015	0.100719	0.504315	5.00715		TOPORS	0.619231	2.10466	3.39883
CSF3	0.01	0.06	5.86		SUN2	0.135383	0.879568	6.49687		SLC41A1	0.0991311	0.486626	4.90891		FAM43A	0.902488	3.00619	3.331
GUCY1B3	0.54	3.06	5.66		CTH	0.284835	1.83725	6.45022		TFPI2	11.5123	55.8311	4.84969		LOX	0.0517524	0.171746	3.31861
PTPN2	0.27	1.49	5.61		ARL4C	0.0173937	0.111625	6.41754		GPR98	1.07732	5.21543	4.84113		TM9SF2	0.0433495	0.143599	3.31259
MMP12	0.01	0.07	5.58		CTTNBP2NL	0.196163	1.25159	6.38038		IL4R	0.250631	1.20627	4.81292		ADM	0.254274	0.837054	3.29193
SNAI1	0.25	1.37	5.54		LOC105607409	1.02891	6.55715	6.37292		ABT1	0.0328504	0.156436	4.76209		EIF4A2	0.102577	0.332865	3.24502
EMP1	0.01	0.06	5.52		SLC6A9	0.0310031	0.194843	6.28462		UPP1	0.039276	0.186985	4.7608		CYR61	5.50586	17.7962	3.23222
DDIT3	0.05	0.3	5.46		PLAGL1	0.087278	0.54744	6.27237		SAV1	0.208237	0.986647	4.73811		FOXO1	0.522048	1.68355	3.2249
CEBPG	0.66	3.61	5.46		CTSB	0.197213	1.22673	6.22033		ARRDC3	3.00216	14.1751	4.72164		HSPA13	0.0106321	0.0337794	3.1771
RANBP2	0.2	1.11	5.44		HSPA13	0.0683054	0.415779	6.08705		CD40	0.0710631	0.333225	4.68914		ARL5B	0.0388864	0.123468	3.1751
POMT2	0.01	0.06	5.38		QSOX2	0.0254363	0.153814	6.04705		NFKBIE	0.103562	0.485432	4.68735		CXCR7	0.551359	1.74385	3.16282
VEGFA	0.01	0.06	5.34		SERPINH1	2.89688	17.4826	6.035		NDC80	0.190189	0.888113	4.66963		JMJD1C	2.03875	6.42731	3.15257
SLC6A4	0.04	0.19	5.33		FGFR1	0.307914	1.82835	5.93786		IER2	0.498718	2.32382	4.65958		RAB40C	0.882159	2.76736	3.13703
GPR98	1.23	6.49	5.28		MRC2	0.0612146	0.363165	5.93264		LRRC33	0.0111337	0.0517849	4.65117		PTPN2	0.115334	0.359923	3.1207
CD40	0.13	0.67	5.28		HMOX2	0.162348	0.957579	5.8983		IER5L	0.176122	0.814098	4.62236		LOC100849094	0.657117	2.04189	3.10734
NGFRAP1	0.21	1.09	5.26		NEDD9	2.93551	17.3096	5.89664		ANKRD1	0.0310932	0.143503	4.61524		ABT1	0.0118151	0.0360565	3.05172
ADAMTS4	0.04	0.19	5.22		ATP2A2	0.0628731	0.369056	5.86985		NFATC2	0.030693	0.141286	4.6032		TMBIM1	0.323686	0.983424	3.0382
SGK1	0.17	0.86	5.16		ANXA6	0.535886	3.14543	5.8696		RTF1	3.08647	14.0979	4.56764		NAB2	1.20729	3.58928	2.97302
TOB1	1.1	5.69	5.16		HIF1A	0.048801	0.28498	5.83964		LRRC8C	1.0186	4.63189	4.54731		TCEAL1	2.04497	5.98114	2.92481
PRKD2	0.34	1.73	5.09		MBTPS1	0.086555	0.504463	5.82823		SAMSN1	0.0172845	0.0781983	4.5242		LOC105607409	5.16514	15.0341	2.91068
GRASP	0.05	0.28	5.06		PNRC1	0.557516	3.23464	5.80188		CISH	0.0817063	0.366301	4.48315		MAP3K2	0.504574	1.44525	2.8643
RAB27A	0.4	1.99	5.03		AKAP13	0.125667	0.728181	5.79455		INHBA	0.887185	3.95246	4.45506		RHOB	10.7249	30.6528	2.85809
LOC100626076	0.34	1.72	5		THOC6	0.134881	0.780125	5.78381		SNAI1	0.207078	0.919049	4.43817		PRDM1	0.0205224	0.0585231	2.85167
MAFG	0.05	0.25	4.99		DAPK3	0.186242	1.06263	5.70561		CRISPLD2	2.58645	11.4137	4.41286		PLAU	0.104519	0.297845	2.84967
CA2	0.13	0.66	4.98		PLEK	0.0743684	0.424255	5.70478		PTPN2	0.2556	1.11284	4.35385		HNRNPF	1.28445	3.57401	2.78253
LDLR	0.03	0.17	4.98		PTPN1	0.149188	0.849405	5.69352		PPA1	0.0653197	0.283996	4.34779		TNFRSF12A	6.35844	17.4336	2.74181
ZFP36L1	0.01	0.07	4.96		IGFBP3	0.246291	1.39565	5.66668		JMJD1C	2.45955	10.6661	4.33659		GPR98	1.21458	3.31661	2.73066
GCH1	0.11	0.55	4.94		PFKFB3	0.0973209	0.550955	5.66122		LOC101120999	0.0205464	0.0889393	4.3287		INGX	0.513132	1.38847	2.70588
UMPS	0.04	0.19	4.91		PIP4K2A	0.134629	0.761253	5.65447		LOC101108851	0.423979	1.82591	4.30662		PRKD2	0.788725	2.13167	2.70267
SLC41A1	0.09	0.43	4.82		MAPRE2	0.0844877	0.474711	5.61871		SLC3A2	0.0711404	0.305985	4.30114		CD46	0.182613	0.486828	2.6659
LRRC8C	1.3	6.14	4.73		THBS1	0.184792	1.03695	5.61145		ANGPTL4	0.0255407	0.109805	4.29922		INHBA	2.53584	6.69607	2.64057
NFKB2	0.05	0.22	4.7		JUND	2.23078	12.4633	5.58696		BAMBI	0.818358	3.49329	4.26866		SIRT1	0.48915	1.28267	2.62224
SQSTM1	2.36	11.08	4.7		HSPA5	0.60838	3.38059	5.55672		CXCL2	3.91459	16.6867	4.2627		RRAD	5.81332	15.11	2.59921
TGIF1	0.65	3.03	4.7		HBP1	0.0959869	0.52831	5.50398		HNRNPA2B1	0.040112	0.169421	4.22371		COL1A2	0.139143	0.358377	2.57561
SOD1	0.97	4.53	4.68		RAF1	0.255175	1.402	5.49426		HSPA13	0.0438585	0.185125	4.22096		C12orf44	2.86518	7.35993	2.56875
TAP2	0.09	0.41	4.65		STX6	0.0601623	0.329144	5.47093		DDIT3	0.0651049	0.27382	4.20583		ISG20L2	1.22336	3.13968	2.56643
PFKFB3	0.04	0.21	4.63		CISH	0.219529	1.19184	5.42909		SOCS2	0.0345598	0.144139	4.17073		CRYAB	56.1338	143.597	2.55813
SEH1L	0.52	2.38	4.61		TMEM43	0.346623	1.88072	5.42584		SLC7A5	0.0792972	0.330725	4.1707		ETNK1	0.769241	1.96255	2.55128
SGMS2	0.17	0.77	4.59		SEC24D	0.0732854	0.397184	5.41969		PDE4D	0.115205	0.479912	4.16573		MCTP1	2.39623	6.11285	2.55103
COL1A2	0.11	0.5	4.57		NUDCD3	0.148313	0.803356	5.41663		IRX2	0.0150719	0.0621479	4.12342		GATA6	0.152775	0.388006	2.53972
TEAD4	0.07	0.34	4.56		C12orf44	2.74386	14.8476	5.41121		BCL2A1	0.0444411	0.183204	4.12241		CALCA	0.0167847	0.0419412	2.49878
MAFB	0.02	0.08	4.56		VMP1	0.128633	0.695751	5.40881		JOSD1	0.226906	0.925273	4.07778		TGFBI	0.293019	0.731172	2.4953
SPRY2	0.28	1.27	4.55		PELO	0.332204	1.77439	5.34126		LOC100851241	0.327901	1.33371	4.06741		ADAMTS2	0.193968	0.477569	2.4621
NPPC	0.04	0.19	4.53		PDXDC1	0.0419521	0.223478	5.32698		MAP3K2	1.10239	4.47256	4.05715		SPRY4	0.0705808	0.173741	2.46159
SERTAD1	3.04	13.68	4.5		CDH13	1.27591	6.71052	5.25941		TOPORS	0.54663	2.21598	4.05389		JOSD1	0.0607896	0.148788	2.44758
STK38L	2.65	11.85	4.48		DDX42	0.194837	1.01911	5.23056		RGS1	0.0765806	0.309246	4.03818		PELO	0.556142	1.35461	2.43573
FBXO33	0.15	0.68	4.44		LGALS3BP	0.233735	1.22085	5.2232		PIK3AP1	0.0177732	0.0715387	4.02508		PPP1R10	0.293648	0.713374	2.42935
PLSCR1	0.12	0.55	4.44		GNL1	0.141382	0.735497	5.2022		CLDN1	0.058469	0.234975	4.0188		NFKBIA	6.33648	15.3779	2.42688
AZIN1	0.04	0.17	4.43		NFKBIA	5.14301	26.7348	5.19828		LOC509574	0.0769362	0.309181	4.01866		LOC100174924	0.798694	1.91989	2.40379
CD46	0.12	0.55	4.41		MFSD10	0.0412475	0.213781	5.18288		RELL1	0.20128	0.804944	3.99913		GJA1	2.40962	5.77887	2.39825
TPSAB1	0.05	0.22	4.4		TOB2	0.152627	0.789247	5.17108		ARID5B	0.0243625	0.0973968	3.99782		TSPAN6	0.83498	2.00247	2.39823
SHISA2	0.05	0.23	4.4		BIRC3	0.328559	1.69799	5.16798		CD38	0.01	0.039977	3.9977		CDK8	0.0681302	0.158426	2.32534
ARL4C	0.03	0.13	4.36		HSP90AA1	3.15591	16.27	5.15541		FGF18	0.0481045	0.190224	3.9544		CSRNP2	2.73645	6.31421	2.30744
JMJD1C	2.37	10.34	4.35		DCAF8	0.162235	0.835031	5.14705		ZFYVE16	0.699497	2.76248	3.94924		TSC22D2	3.23149	7.41716	2.29527
C3orf52	0.83	3.61	4.34		DNAJB2	0.050122	0.25782	5.14386		HMOX2	0.196496	0.774074	3.93939		RIPK2	0.309128	0.707026	2.28716
MAP3K2	1.16	5.02	4.34		FBXO33	0.149062	0.762145	5.11294		CD86	0.0545324	0.214678	3.93671		SPRY1	0.444189	0.999135	2.24935
RHOB	0.08	0.35	4.31		U2AF2	0.2008	1.02234	5.09135		DDIT4	0.0435424	0.17033	3.91183		CHSY1	0.213298	0.479483	2.24795
HMOX1	0.06	0.26	4.3		PBXIP1	0.449755	2.28212	5.07414		INTS8	0.0963804	0.375882	3.89999		THBS2	1.71711	3.84873	2.24141
BAZ1A	0.08	0.32	4.29		TOPORS	0.362466	1.83748	5.06937		TLE4	0.0274561	0.106902	3.89357		TOB1	1.29112	2.87826	2.22927
ELL	0.38	1.62	4.29		CERCAM	0.164917	0.83442	5.05965		TMBIM1	0.372211	1.44746	3.88881		INTS6	0.0218206	0.0486316	2.22871
GADD45A	1.85	7.94	4.28		PTRF	0.0944841	0.477912	5.05812		IKBKB	0.552034	2.14481	3.88529		IKBKB	2.07243	4.58373	2.21177
TROAP	0.05	0.21	4.27		UBE2G2	0.192633	0.964676	5.00783		ZNF45	0.0435451	0.166906	3.83294		SEH1L	0.383165	0.846983	2.21049
DUSP1	1.38	5.9	4.26		TIE1	0.0264825	0.13195	4.98255		SERTAD1	3.53901	13.4019	3.7869		B4GALT1	0.774649	1.71082	2.20851
TMEM86A	0.05	0.23	4.24		PTPN11	0.0940562	0.467675	4.97229		METRNL	0.0618612	0.234004	3.78273		AFF4	0.400185	0.88363	2.20806
ZBTB1	0.04	0.17	4.23		TIMP3	0.696071	3.44008	4.94214		MCL1	1.37119	5.18425	3.78084		CKAP2	0.170458	0.376301	2.20759
INSIG1	0.37	1.55	4.22		SEH1L	0.195092	0.960101	4.92128		TPSAB1	0.0319377	0.120528	3.77385		FAS	0.0375564	0.0827784	2.20411
KLF4	2.05	8.64	4.22		MMP2	0.502371	2.45289	4.88263		TCEAL1	1.61657	6.07489	3.75788		SRSF7	1.28772	2.82309	2.19231
SMAD7	0.07	0.27	4.22		ULK1	0.165883	0.809039	4.87718		USP12	0.0264256	0.0990216	3.74718		ZFAND5	6.82793	14.712	2.15469
TP53INP2	0.54	2.28	4.22		AFF4	0.180592	0.880208	4.87403		SNX25	0.368319	1.36289	3.70031		IRF2BP2	1.66133	3.56803	2.14769
DNAJB6	1.46	6.16	4.21		HTR2A	0.0868661	0.421941	4.85738		SGMS2	0.438157	1.6199	3.69707		FTL	6.99768	14.9818	2.14096
ULK1	0.15	0.62	4.21		LOX	0.32917	1.59858	4.85638		CLEC4E	0.0401133	0.147489	3.67681		SPON1	0.0860609	0.183032	2.12678
TFPI2	10.94	45.91	4.2		RASA3	0.0317887	0.153963	4.84333		BAG3	1.91414	7.02667	3.67094		LNX1	0.0300225	0.0636849	2.12124
RTF1	2.81	11.76	4.19		FOXO1	0.346969	1.67722	4.83391		CPEB2	0.055511	0.203149	3.65962		RNASEH2C	0.0372715	0.0780704	2.09464
BIK	0.02	0.1	4.18		CNP	0.218095	1.0517	4.8222		ABTB2	0.370873	1.35226	3.64615		FSTL3	0.879788	1.82521	2.0746
USP12	0.01	0.06	4.17		TAP2	0.149568	0.720467	4.81698		ULBP17	0.122351	0.446038	3.64555		HMOX2	0.389031	0.805593	2.07077
SIRT1	0.1	0.42	4.15		B4GALT1	0.26409	1.26983	4.80832		ETNK1	0.921445	3.35681	3.64298		FOXC1	5.3797	11.1231	2.0676
ABT1	0.49	2.05	4.15		IL1R1	0.0901724	0.430703	4.77644		TXNRD1	2.48177	9.01231	3.6314		LITAF	1.46863	3.03146	2.06414
FCGR1A	0.06	0.24	4.14		PDGFRB	0.174215	0.829958	4.76397		ASXL1	0.0217492	0.078565	3.61233		SPRY2	0.291748	0.599038	2.05327
SAV1	0.21	0.85	4.13		PTX3	0.159154	0.750714	4.7169		BMP2	0.0507709	0.182777	3.60004		PHYH	0.766726	1.56798	2.04503
ETV3	0.24	1.01	4.13		KLF4	1.1793	5.56247	4.71675		FCGR1A	0.0877292	0.314421	3.584		CD14	0.0680693	0.138525	2.03507
ZFAND5	1.9	7.83	4.11		MAFG	0.0727574	0.342259	4.70411		GRAMD1A	1.31101	4.67081	3.56276		USPL1	0.713202	1.44787	2.03009
PSPH	0.25	1.02	4.1		FOSL2	1.06796	4.99485	4.67701		ERO1L	0.110845	0.391141	3.52871		CEBPA	0.107958	0.218964	2.02824
KLF9	0.04	0.17	4.09		LASS5	0.0914604	0.424994	4.64675		CXCR4	0.062294	0.219786	3.52821		ZFYVE16	0.561426	1.13078	2.01412
PDK4	0.1	0.42	4.08		GCH1	0.146771	0.681569	4.64374		PCF11	0.0836518	0.294793	3.52405		PIK3R4	0.0385277	0.077136	2.00209
SLC38A2	1.89	7.67	4.06		HK1	0.126799	0.58605	4.6219		C5orf15	1.13002	3.95606	3.50089		DNAJA1	3.28218	6.5695	2.00157
SPHK1	0.22	0.87	4.04		HDGF	0.127319	0.586436	4.60602		ITGA2	0.0257668	0.0900563	3.49506		ATF6	0.0135387	0.0270322	1.99666
SAMSN1	0.02	0.07	4.03		CREB1	0.113027	0.520488	4.60497		SEC14L1	0.440508	1.53274	3.4795		MKNK2	0.21518	0.42703	1.98452
ABTB2	0.22	0.87	3.99		MEG3	0.524443	2.415	4.60489		SEH1L	0.620526	2.15864	3.47872		ATE1	0.0362225	0.0711654	1.96467
HSPA8	5.82	23.19	3.99		RNASET2	0.197998	0.910791	4.59999		NDRG1	0.327205	1.12657	3.443		NAMPT	0.0947408	0.180697	1.90728
VWA5A	0.02	0.07	3.98		UBQLN1	0.0856482	0.391787	4.57437		TMEM86A	0.0545382	0.18717	3.43191		TSPAN14	0.191326	0.364302	1.90409
KAT5	0.32	1.26	3.97		SPRY1	0.253042	1.15059	4.54703		SIRT1	0.113527	0.388798	3.42472		UMPS	0.217209	0.411457	1.89429
LOC100174924	1.1	4.37	3.96		FAM43A	0.195255	0.874318	4.47781		PTPN1	0.232637	0.793844	3.41237		FAM50A	0.487271	0.917935	1.88383
HK1	2.17	8.56	3.95		NFE2L2	0.173922	0.777041	4.46775		CXCL16	0.337599	1.15135	3.4104		UBL3	1.36445	2.5604	1.8765
CD86	0.05	0.18	3.95		ETV3	0.18712	0.835402	4.46453		PLK3	0.056466	0.19076	3.37832		HSP90AA1	5.8357	10.8646	1.86174
GCLM	0.12	0.47	3.94		LITAF	0.804011	3.57762	4.44971		HIF1A	0.182165	0.614747	3.37467		SKIL	0.0700713	0.127068	1.81341
SOCS2	0.04	0.17	3.94		NCOA4	0.0617102	0.273674	4.43482		SLC37A3	1.15682	3.88494	3.3583		C16orf72	0.881014	1.59044	1.80524
STK40	0.05	0.2	3.93		TGIF1	0.551727	2.44177	4.42567		EGR1	0.0291959	0.0979463	3.35479		UBC	179.857	324.555	1.80452
HERPUD1	3.65	14.35	3.93		VGLL4	0.156496	0.686426	4.38621		IPMK	0.10749	0.360336	3.35227		UBE2Q2	0.530641	0.957125	1.80371
FSTL3	0.5	1.94	3.93		ARHGEF2	0.18305	0.796733	4.35254		HK1	1.79632	6.01328	3.34756		ZBTB10	0.36127	0.650468	1.8005
LCP1	0.03	0.11	3.93		TNC	0.761578	3.31467	4.35238		CRTC1	0.0103724	0.0346777	3.34327		MAPK1IP1L	0.234665	0.417202	1.77786
IL6ST	0.09	0.35	3.92		PDIA3	0.114759	0.497251	4.333		TLCD2	0.111285	0.368107	3.3078		DSE	0.744004	1.31987	1.77401
HIF1A	0.09	0.37	3.91		PRPF19	0.489709	2.11167	4.31209		BRD2	0.079207	0.25982	3.28027		C1H21orf91	0.202581	0.358714	1.77073
MAP2K3	0.5	1.9	3.83		GALP	0.0198075	0.0851297	4.29784		NUP98	0.0978259	0.32017	3.27285		SLTM	1.58872	2.80953	1.76842
PTPN1	0.16	0.6	3.83		SNX9	0.0178888	0.0767203	4.28873		FAM3B	0.0323157	0.105422	3.26226		JUND	61.0098	107.607	1.76376
ELOVL4	0.04	0.17	3.82		TMEM39A	0.264168	1.13261	4.28747		IER3	4.35438	14.1287	3.24472		SBNO1	0.0576178	0.101493	1.76149
TRIM47	0.05	0.19	3.81		EPAS1	0.057386	0.245645	4.28058		FBXO33	0.470894	1.52406	3.23652		SLC1A4	0.614959	1.08292	1.76096
GRAMD1A	1.6	6.1	3.81		SLC39A6	0.238376	1.02011	4.2794		PDK4	0.897688	2.90522	3.23633		ZCCHC8	0.513962	0.89747	1.74618
CD38	0.01	0.05	3.79		LAMA5	0.197426	0.839211	4.25075		PRKD2	0.290742	0.939304	3.23071		NOP58	0.542061	0.946028	1.74524
CDK8	0.06	0.21	3.79		MYLIP	0.415822	1.75929	4.23088		ANGPT2	0.176402	0.568496	3.22272		TUBB2C	21.9587	38.2309	1.74103
FAM3B	0.02	0.08	3.78		ERG	0.0907466	0.381149	4.20014		INTS6	0.0561357	0.18079	3.22059		ROD1	0.0315202	0.0548423	1.73991
ASXL1	0.02	0.09	3.77		TMBIM1	0.381901	1.60045	4.19075		SPRY2	0.235149	0.753934	3.20619		MYLIP	0.636636	1.10744	1.73951
POMC	0.17	0.62	3.77		IPO5	0.134863	0.560374	4.15514		FOSL2	3.10704	9.95403	3.2037		SLC37A3	0.866003	1.49992	1.73201
CLEC6A	0.02	0.09	3.77		SERTAD1	7.55606	31.3564	4.14984		NDFIP2	0.464556	1.48707	3.20106		HERPUD1	3.97051	6.87224	1.73082
INTS8	0.11	0.43	3.76		CITED2	0.556229	2.30383	4.14187		NAB2	0.586918	1.87195	3.18945		SLC39A6	0.259875	0.446399	1.71774
IL4R	0.16	0.6	3.73		TSC22D2	2.29575	9.49587	4.13629		ATF6	0.0285629	0.0906829	3.17485		TP53INP2	2.39783	4.10472	1.71185
ATF6	0.03	0.09	3.72		SLC3A2	0.214227	0.885255	4.13233		NAMPT	0.111412	0.35363	3.17408		CXCL2	5.0429	8.58165	1.70173
PELO	0.45	1.65	3.71		RNF103	0.441709	1.81778	4.11533		PLSCR1	0.0836275	0.264151	3.15867		ULK1	0.353301	0.600647	1.7001
ATF4	10.29	37.95	3.69		TGFB3	0.509194	2.0925	4.10944		WDR37	0.0872277	0.27515	3.15439		CD164	4.27008	7.24587	1.69689
CPEB2	0.03	0.12	3.68		TMEM185A	0.0700067	0.287044	4.10023		ERI1	0.0730683	0.229389	3.13937		ATF4	28.1452	47.1623	1.67568
PNP	0.05	0.18	3.67		CDK5RAP3	0.174481	0.71389	4.09151		ELL	0.356332	1.11713	3.1351		ADAMTS20	0.0515795	0.0846079	1.64034
CD53	0.05	0.19	3.67		NOMO1	0.168878	0.689436	4.08244		TSC22D2	2.01969	6.26004	3.0995		RBM14	0.222843	0.365206	1.63885
NUP98	0.08	0.3	3.66		EMILIN2	0.0456205	0.185881	4.0745		UGCG	0.525691	1.60768	3.05823		TMEM66	2.62058	4.29145	1.63759
SKIL	0.09	0.31	3.65		C16orf72	0.383433	1.55813	4.06363		SLC38A2	2.85861	8.73309	3.05501		GNPNAT1	0.168482	0.275294	1.63396
LOC101108851	0.49	1.81	3.65		ATP6AP1	0.648711	2.62869	4.05218		ARL5B	0.0903769	0.275957	3.0534		UBE2J1	0.185805	0.298327	1.60559
RDH10	1.31	4.76	3.64		LSG1	0.038737	0.156919	4.05088		ETV3	1.76394	5.38096	3.05054		ZNF281	0.0284955	0.045618	1.60088
HS3ST1	0.32	1.14	3.62		GRN	0.251738	1.01615	4.03654		LOC100849094	1.87801	5.71599	3.04364		IL6ST	0.141972	0.226684	1.59668
RRAD	1.92	6.91	3.61		CUL7	0.0699342	0.281694	4.02798		TNFRSF12A	3.03614	9.22356	3.03793		NAB1	1.15557	1.84039	1.59263
ARL5B	0.12	0.43	3.59		CD44	1.42918	5.75157	4.02438		MSTN	0.0223925	0.0677842	3.0271		SPAG1	0.634785	1.00615	1.58503
PDE4D	0.07	0.27	3.59		RBM14	0.0964345	0.387349	4.01671		USP36	0.203426	0.614255	3.01955		SAMSN1	0.0158085	0.02484	1.57131
ETF1	0.31	1.1	3.58		LOC100174924	0.782357	3.14247	4.01667		FAS	0.0964452	0.290236	3.00934		PPP1CB	1.95113	3.04289	1.55956
NRARP	1.63	5.79	3.56		MPZL2	0.0487922	0.195561	4.00805		RAB27A	0.417808	1.25266	2.99818		APPBP2	0.252761	0.392632	1.55337
IL1RL1	0.03	0.11	3.55		EIF3A	0.0819978	0.325563	3.97039		KYNU	0.0270798	0.0808058	2.98399		DNAJB6	2.52525	3.90767	1.54744
SLC25A33	0.23	0.81	3.52		ACSS2	0.134979	0.535348	3.96615		MAP2K3	0.602188	1.79276	2.97707		IER3	9.7053	14.9879	1.5443
HR	0.03	0.1	3.52		CLPTM1	0.190122	0.75203	3.95552		CDK8	0.101316	0.301483	2.97566		YTHDF2	0.177705	0.27386	1.5411
INTS6	0.04	0.13	3.51		TRIM8	0.0301262	0.117708	3.90715		HTR2A	0.0831135	0.247033	2.97223		STX6	0.0969939	0.149114	1.53735
MTHFD1	0.98	3.42	3.49		TUBB2C	9.98891	38.9575	3.90007		TNFRSF6B	0.0711805	0.209805	2.94751		ETF1	0.478074	0.731937	1.53101
WDR37	0.11	0.4	3.49		AP1M1	0.273105	1.06228	3.88965		METTL6	0.0247219	0.0722186	2.92124		SAP30	0.0206109	0.0312472	1.51606
LOC509574	0.06	0.2	3.48		TLR2	0.0507462	0.196724	3.87662		USPL1	0.447579	1.30071	2.90611		NRIP1	0.59023	0.894273	1.51513
SPRY4	0.09	0.3	3.47		STRN4	0.0994784	0.382888	3.84896		EBI3	0.0267122	0.0774729	2.90029		SF1	2.22271	3.36656	1.51462
TLE4	0.03	0.1	3.47		FSTL3	0.680157	2.60554	3.83079		STXBP2	0.113087	0.326106	2.88366		SKI	0.168357	0.253319	1.50465
JAKMIP1	0.05	0.17	3.45		CIRBP	1.80564	6.87746	3.80887		NEDD9	2.31899	6.67334	2.8777		C3orf17	0.486703	0.325856	0.669517
FGFR2	0.25	0.85	3.45		CEBPA	0.114886	0.435977	3.79486		CSRNP2	1.31941	3.77651	2.86226		PURA	2.44108	1.6275	0.666712
BTAF1	0.22	0.74	3.44		SPOP	0.207134	0.783352	3.78186		COTL1	0.263083	0.752327	2.85965		PYGO2	0.924953	0.616048	0.666032
ZNF45	0.04	0.13	3.42		ARHGAP35	0.0769312	0.290327	3.77385		LITAF	1.29062	3.68381	2.85429		CDAN1	1.23382	0.820696	0.665166
C1H21orf91	0.31	1.06	3.41		CSF1	0.176896	0.662538	3.74535		CEP78	0.0556362	0.158789	2.85406		KLHL28	0.0150906	0.01	0.662666
CCNB2	0.53	1.79	3.4		VPS13D	0.0573283	0.214425	3.74029		AZIN1	0.0646178	0.184023	2.84787		TOMM40L	1.37582	0.909438	0.661016
TOPORS	0.43	1.48	3.4		LY6G6C	0.0165653	0.0616665	3.72264		SLC39A14	0.0429018	0.121559	2.83342		NCAPD2	0.227058	0.150026	0.660738
PELI1	0.39	1.32	3.4		THBS2	0.733787	2.70517	3.68659		SQSTM1	3.15741	8.94523	2.83309		KIAA0232	3.28421	2.1618	0.658241
LOC100507145	0.02	0.07	3.4		ENG	0.132589	0.48532	3.66033		C27H8orf4	0.0468521	0.132669	2.83166		FAHD1	1.3586	0.890355	0.655347
ANGPTL4	0.08	0.26	3.4		ADIPOR1	0.161963	0.591945	3.65481		MAFG	0.0674245	0.190649	2.8276		JAGN1	2.48938	1.62982	0.654707
COL7A1	1.03	3.49	3.39		VASN	0.135421	0.491276	3.62777		KRT8	0.0397207	0.111941	2.81821		EXOSC3	2.03024	1.32921	0.654705
EIF5	1.69	5.73	3.38		MAPK1	0.126236	0.457689	3.62566		PELI1	0.343077	0.966215	2.81632		FITM2	0.848344	0.550299	0.648674
TNFRSF18	0.03	0.09	3.37		KAT5	0.305269	1.10541	3.62111		C7H5orf32	0.840841	2.36308	2.81038		PRDM4	0.772966	0.500903	0.648027
NFKB1	0.54	1.83	3.37		TOM1	0.143689	0.519986	3.61882		CD68	0.254446	0.714215	2.80694		ZNF691	0.918035	0.593789	0.646804
AFF4	0.24	0.82	3.37		SQSTM1	1.67655	6.05789	3.61331		PELO	0.325449	0.913235	2.80608		ACTR5	1.78307	1.15281	0.646529
UBE2A	2.46	8.28	3.37		ZC3H11A	0.19365	0.699187	3.61057		MFSD2A	0.01	0.0278905	2.78905		ALG9	1.39065	0.898889	0.646382
TOX4	0.02	0.06	3.36		ZC3HAV1	0.102519	0.36957	3.60491		EMILIN2	0.0256902	0.0714591	2.78158		ZC3HC1	2.85752	1.84583	0.645956
NAB1	0.17	0.57	3.35		RIPK2	0.249952	0.898393	3.59426		MORC3	0.025874	0.0718939	2.77862		PTPN18	0.445283	0.286168	0.642665
SLC11A2	0.12	0.4	3.35		GRHL1	0.0344033	0.123068	3.57721		CD46	0.302595	0.833569	2.75474		MTX3	0.176788	0.113481	0.641903
PSAT1	0.28	0.92	3.32		MAP3K14	0.052026	0.18584	3.57206		TRAF3	0.0654161	0.179102	2.73789		LSM10	1.97198	1.2653	0.641639
HTR2A	0.03	0.09	3.32		CHAC1	0.784974	2.80092	3.56817		IL1R2	0.0151269	0.0413331	2.73242		C12orf65	0.777104	0.495078	0.637081
THBS1	0.19	0.64	3.3		SMO	0.062473	0.219468	3.513		TBC1D15	1.62978	4.44381	2.72662		RBM26	0.152397	0.0970255	0.636662
PRNP	0.04	0.13	3.3		NUDT4	0.160675	0.564284	3.51196		ELOVL4	0.0461353	0.125718	2.72498		DDX19B	0.282899	0.179797	0.635552
MARCH3	0.15	0.49	3.3		XPC	0.229901	0.799821	3.47898		KCTD12	0.176443	0.475737	2.69626		LASS5	0.113511	0.0719489	0.63385
SOX9	0.16	0.53	3.3		YWHAZ	0.93334	3.24541	3.4772		ZFP36L1	0.0128287	0.034587	2.69607		TAF7	2.24116	1.41971	0.633469
ZFYVE16	0.86	2.84	3.3		SURF6	0.0784674	0.272742	3.47587		ZNF281	0.0299412	0.0805817	2.69133		VHL	1.39677	0.877515	0.628244
KCTD10	0.02	0.08	3.27		STK25	0.288038	0.997105	3.46171		DDX21	0.156661	0.421349	2.68956		NLRP1	0.0740757	0.0463656	0.625922
MAPRE2	0.14	0.46	3.26		STT3B	0.0311392	0.107771	3.46095		S100B	0.587216	1.57045	2.6744		LRWD1	1.01525	0.632621	0.623116
NDRG1	0.36	1.17	3.25		TACC1	0.388672	1.34447	3.45915		KIF2A	0.0991989	0.264614	2.66751		MED7	0.614471	0.379808	0.618105
CYP1B1	0.32	1.03	3.24		CDV3	0.240309	0.829835	3.4532		JUND	0.977769	2.60316	2.66235		ZNF518A	0.0736959	0.0454368	0.616544
ATP2A2	0.25	0.83	3.24		ACSF2	0.0785037	0.271026	3.45239		B4GALT1	0.792536	2.10969	2.66195		NUP43	0.888425	0.545985	0.614553
LITAF	1.45	4.68	3.23		ATP2B4	0.347719	1.19262	3.42985		HES1	0.276485	0.735458	2.66003		TIMM8B	0.804831	0.494576	0.614509
MTO1	0.02	0.06	3.23		GPC1	0.0345927	0.118202	3.41696		TAF1D	0.0350239	0.0927244	2.64746		SNRNP35	0.786809	0.481884	0.612453
SLC35D1	0.69	2.23	3.22		MORC2	0.0840512	0.28665	3.41042		HSPH1	0.381491	1.00873	2.64418		KBTBD4	0.780437	0.477217	0.611475
UBQLN1	0.11	0.37	3.22		WDR91	0.0524467	0.178759	3.40839		KAT5	0.357482	0.942331	2.63603		HYAL2	0.449287	0.274115	0.610112
DDX3X	0.34	1.1	3.22		SNRNP70	0.484134	1.64754	3.40306		ERG	0.148543	0.390917	2.63167		MLYCD	0.832988	0.506469	0.608015
LRRC1	0.13	0.43	3.21		SEC14L1	0.454991	1.54832	3.40298		KCTD10	0.0361045	0.0946429	2.62136		TARDBP	0.268653	0.163138	0.607243
LOC100849094	2.25	7.19	3.2		GNB1	0.969409	3.29669	3.40072		PAFAH1B1	0.0525109	0.137124	2.61135		MBLAC1	0.276072	0.167546	0.606894
TNC	0.17	0.53	3.19		SPRY2	0.394511	1.34082	3.39868		C16orf72	0.613857	1.60271	2.61089		MRPL43	0.957263	0.58008	0.605978
RELL1	0.26	0.82	3.18		PUS1	0.164932	0.558809	3.38812		SKIL	0.11118	0.28999	2.60828		ZNF263	0.377352	0.228464	0.605438
ARRDC3	2.67	8.48	3.18		TMEM127	0.0410413	0.138051	3.36371		TOB1	1.20205	3.11517	2.59154		C9H6ORF203	0.621146	0.374612	0.603098
DDX21	0.13	0.4	3.17		HOMER3	0.0469956	0.157819	3.35817		PPIF	0.0672868	0.174112	2.5876		NDST2	0.386284	0.232007	0.600612
CLDN1	0.15	0.47	3.17		CYB5R3	2.77912	9.33214	3.35795		EID3	0.048984	0.126511	2.58271		C19orf39	2.90773	1.7406	0.598611
TRAF3	0.04	0.12	3.16		NXF1	0.161436	0.542067	3.35779		WDR43	0.0348456	0.0896553	2.57293		IRGQ	0.6991	0.418326	0.598378
NAMPT	0.1	0.32	3.16		DNAJA1	2.99151	10.0043	3.34425		FRAT2	1.10699	2.84498	2.57002		DEF8	1.1252	0.670309	0.595727
PTP4A1	0.38	1.18	3.13		NAPG	0.131941	0.440781	3.34074		THBD	0.691656	1.77623	2.56809		LOC100516282	1.05117	0.625313	0.594874
C27H8orf4	0.04	0.12	3.13		PLEC	0.63922	2.12719	3.32778		SOD1	2.26183	5.80436	2.56622		ORC3	0.719768	0.426641	0.592748
PCF11	0.06	0.18	3.12		YIPF2	0.434014	1.44389	3.32682		CDKN2AIP	0.285286	0.730628	2.56103		CCDC84	0.672688	0.398525	0.592436
TSC22D2	1.93	6.03	3.12		RBM3	0.0776274	0.25719	3.31314		C4A	0.0227619	0.0581899	2.55646		MBD4	0.92142	0.541273	0.587434
KYNU	0.04	0.12	3.12		WDR45L	0.181877	0.598594	3.29119		CDC25B	0.189481	0.483712	2.55283		MAPK14	1.03796	0.60931	0.587025
SOD2	0.3	0.93	3.11		PIM2	0.0283717	0.0932758	3.28764		AGO2	1.08608	2.76544	2.54625		TMEM216	0.0779511	0.0457427	0.586813
UGCG	0.79	2.45	3.09		TNKS1BP1	0.125553	0.411902	3.2807		HS3ST1	0.474508	1.208	2.5458		COG8	1.36881	0.802557	0.586317
ERG	0.1	0.31	3.08		DDIT4	0.324879	1.06414	3.27551		RAB40C	0.847619	2.15571	2.54325		MRPS34	3.66141	2.14661	0.586278
PIK3AP1	0.02	0.07	3.05		TFPI2	6.07869	19.8483	3.26523		AFF4	0.325667	0.825297	2.53417		ANKZF1	1.16372	0.677282	0.581999
RIOK3	0.05	0.14	3.04		CUL4A	0.160142	0.521871	3.2588		NFKB2	0.0585045	0.148228	2.53362		RNF115	3.35241	1.94393	0.57986
MYD88	0.04	0.12	3.04		HNRNPUL1	0.189199	0.61638	3.25784		CD53	0.0583068	0.147666	2.53256		CARD6	0.590969	0.341947	0.578621
HSPA5	1.84	5.54	3.02		SPON1	0.168774	0.549052	3.25318		EAF1	1.16266	2.94356	2.53174		FBXL12	0.260683	0.150664	0.57796
IFNGR1	0.89	2.67	3.02		ATF4	12.1566	39.4354	3.24395		ULK1	0.176424	0.445956	2.52776		TMEM126B	0.0883297	0.0510043	0.577431
ASNS	0.56	1.68	3.01		ABTB2	0.236316	0.766421	3.2432		OSMR	1.36855	3.45646	2.52564		SDR39U1	0.678711	0.391019	0.57612
TSPAN14	0.08	0.25	3.01		SEPT9	0.274129	0.884783	3.22762		SHISA2	0.0264367	0.0665741	2.51825		TAOK2	0.46069	0.265344	0.575972
TLR4	0.07	0.2	3.01		PPPDE1	0.0947635	0.304289	3.21104		C3	0.0354938	0.0893738	2.51801		CCDC71	1.11014	0.632459	0.569712
DNAJA1	5.49	16.5	3		SH3PXD2B	0.345985	1.10756	3.20117		TP53INP2	2.43004	6.07742	2.50096		RFXAP	0.128483	0.0731515	0.569348
FHL3	0.62	1.86	2.99		OAZ2	0.463809	1.48212	3.19554		MKNK2	0.0615143	0.153386	2.4935		MAP3K6	0.68255	0.386199	0.565818
PRDM1	0.12	0.36	2.98		WDR46	0.0956243	0.305491	3.19471		FAM43A	0.0650578	0.161758	2.48637		LRRC47	5.89496	3.32971	0.56484
KLF2	0.07	0.21	2.98		HK2	0.129937	0.414646	3.19112		CNOT2	0.775385	1.92388	2.48119		C2orf49	0.307734	0.173425	0.563556
MARS	0.03	0.08	2.97		PLB1	0.203635	0.639407	3.13996		NFKB1	0.584962	1.45084	2.48023		PEX10	0.306365	0.172516	0.563106
NUFIP2	0.01	0.03	2.97		PVRL2	0.271733	0.851802	3.1347		DDX5	1.73834	4.29856	2.47279		TMEM62	0.460266	0.25854	0.56172
UPP1	0.1	0.29	2.95		EFEMP2	1.98169	6.1568	3.10685		ISG20L2	1.47309	3.63803	2.46965		SMARCAD1	0.537582	0.301021	0.559954
C16orf72	0.73	2.16	2.94		CD40	0.0792878	0.245092	3.09117		PTP4A1	0.515121	1.26829	2.46212		CYB561D1	0.505379	0.281708	0.557419
ARID5B	0.02	0.06	2.94		SGMS2	0.25397	0.783951	3.08678		VWA5A	0.0150011	0.0368879	2.45901		RBMX2	4.90596	2.73143	0.556757
CASP3	0.14	0.41	2.93		XIST	0.0331873	0.102313	3.08289		AKAP13	0.36344	0.890396	2.44991		PYCR2	0.528954	0.294312	0.556404
TMBIM1	0.28	0.82	2.92		UBE2Q2	0.255747	0.787415	3.07888		FOXC1	2.93105	7.15516	2.44116		OSBPL7	0.496365	0.276102	0.556248
SH3BP4	0.18	0.53	2.9		USP5	0.128869	0.396748	3.07869		ETF1	0.634714	1.54923	2.44083		KLHL9	1.44244	0.789713	0.547483
PLCL2	0.02	0.05	2.89		IRF2BP2	1.13686	3.49849	3.07734		HNRNPF	2.08528	5.08664	2.43931		CNOT8	0.157285	0.0855872	0.544153
TMEM39A	0.57	1.66	2.89		DYNC1H1	1.27782	3.92017	3.06786		RIPK2	0.446791	1.08607	2.43081		C17orf59	1.23235	0.669235	0.543057
ERO1L	0.11	0.31	2.89		IER3	7.15241	21.9129	3.06371		CD200	0.403907	0.981613	2.43029		C11orf83	1.7838	0.965615	0.541326
NFE2L2	0.75	2.17	2.88		OSBP2	0.22892	0.701258	3.06333		POMC	0.122253	0.29629	2.42357		LOC100847129	0.799784	0.429081	0.536496
ERI1	0.07	0.2	2.88		GGA1	0.054852	0.167537	3.05434		NRIP1	0.624007	1.50989	2.41967		TMEM70	0.207326	0.110955	0.53517
MCTP1	4.16	11.96	2.88		DDX21	0.0553629	0.168118	3.03666		NUFIP2	0.012471	0.0298191	2.39108		DDR1	0.686967	0.367224	0.534558
FGF2	0.15	0.43	2.88		RBM42	0.822621	2.4878	3.02424		FMNL3	0.12204	0.29174	2.39054		LUC7L3	1.77903	0.950395	0.534222
DCAF11	0.02	0.05	2.88		RASSF1	0.49033	1.47971	3.01778		SLC37A1	0.0278082	0.0664656	2.39015		C8H9ORF156	0.127012	0.0677755	0.533616
CSRNP2	1.33	3.77	2.85		AEBP2	0.179973	0.542641	3.01513		GGCT	0.0738233	0.176424	2.38982		CCDC8	5.10866	2.71301	0.531061
DDX5	1.31	3.72	2.84		PPP1CC	0.420242	1.26688	3.01465		ZDHHC23	0.0663765	0.158052	2.38115		ITCH	0.205529	0.109076	0.530707
STX6	0.09	0.27	2.83		DST	0.0702325	0.210406	2.99584		TUBB2C	9.99517	23.7384	2.37499		ATXN7L3	0.168667	0.0893565	0.52978
TCEAL1	1.67	4.71	2.83		SAV1	0.928205	2.77116	2.9855		LDLR	0.0343662	0.0813388	2.36683		BET1	0.09135	0.0483773	0.529582
SLC39A6	0.53	1.49	2.82		PPP1R10	0.242506	0.72397	2.98537		NARF	0.0858373	0.203141	2.36658		ADAMTS17	1.95305	1.0331	0.528968
CMTM6	0.26	0.73	2.82		EIF5	1.09062	3.25224	2.98201		GLUL	3.67774	8.68646	2.3619		TIMM10B	0.186908	0.0980549	0.524617
DAB2	0.18	0.51	2.81		QTRT1	0.262773	0.781866	2.97544		GALNT1	0.531852	1.25423	2.35823		HOMEZ	1.8644	0.977918	0.524521
ISG20L2	1.6	4.51	2.81		CD3G	1.12919	3.34264	2.96022		C4orf31	0.0297503	0.0700853	2.35579		DDX28	1.65019	0.864763	0.524038
LOC101120999	0.06	0.16	2.79		SSBP4	0.27704	0.819589	2.95838		SH3BP4	0.171784	0.404007	2.35183		FAM134C	2.37907	1.24183	0.521979
CYR61	2.62	7.32	2.79		JMJD1C	2.4231	7.16687	2.95773		SLTM	1.38934	3.2659	2.35068		LOC106990473	1.34873	0.698941	0.518221
DDX56	0.09	0.26	2.79		CRELD2	0.131625	0.388654	2.95274		ATF4	13.4281	31.5585	2.35018		MTERFD3	0.192042	0.0991502	0.516294
CNOT2	0.79	2.2	2.78		RALY	0.759513	2.23666	2.94486		TMEM158	0.0339022	0.079575	2.34719		TTC31	0.292546	0.149498	0.511025
LOC100851198	0.17	0.48	2.78		ANAPC2	0.086967	0.254553	2.92701		EIF4A2	0.215995	0.50492	2.33765		CIR1	0.398627	0.203702	0.511008
STAMBPL1	0.03	0.09	2.77		HDAC7	0.494838	1.44639	2.92296		DAB2	0.181782	0.424171	2.3334		EPM2AIP1	0.410456	0.209025	0.509251
HSP90AA1	5.37	14.85	2.77		MUC1	0.0363698	0.10624	2.92109		ATP1A1	1.50279	3.49828	2.32785		PPIP5K2	0.640371	0.325252	0.507912
AKAP13	0.19	0.53	2.76		ZGPAT	0.191732	0.558013	2.91038		CHD1	0.376012	0.87502	2.32711		ADORA3	0.0676961	0.0341509	0.504475
CRISPLD2	1.94	5.37	2.76		CXCL16	0.121447	0.35338	2.90975		ATXN7	0.297225	0.691338	2.32597		EGFR	0.0762154	0.0383858	0.50365
NEDD9	1.99	5.48	2.76		TNFRSF1A	0.363853	1.04669	2.87669		PRKRIP1	0.141703	0.32933	2.32409		SHFM1	0.0371209	0.0180137	0.485272
EIF4A2	0.17	0.48	2.75		IPO7	0.388321	1.11313	2.86652		PHF13	0.0551573	0.12786	2.3181		NALCN	1.14434	0.555267	0.485229
MXD1	0.88	2.41	2.75		WRNIP1	0.298999	0.854406	2.85756		IL6R	0.311994	0.722292	2.31508		ZNF436	0.901224	0.436344	0.484168
IL1R2	0.02	0.05	2.75		IRF9	0.250489	0.714513	2.85248		MXD1	0.666302	1.54005	2.31134		MRPL19	0.845604	0.409059	0.483747
GJA1	0.43	1.19	2.75		HNRNPF	1.06332	3.01234	2.83295		NAB1	0.199163	0.459933	2.30933		KIAA1958	0.0316544	0.0153034	0.483451
COL1A1	3.99	10.92	2.73		STK38	0.269579	0.763615	2.83262		SLC25A33	0.278343	0.640475	2.30103		SERTAD3	4.25594	2.05222	0.482201
CYP51A1	0.82	2.23	2.72		RCC2	0.165636	0.468992	2.83146		AKIRIN2	1.15615	2.65607	2.29735		KDM4A	0.321976	0.154806	0.480799
PPIAL4A	0.12	0.33	2.72		THAP4	0.154947	0.436411	2.81652		MCTP1	4.21617	9.6809	2.29613		UQCR10	27.3278	13.025	0.476622
IRF9	0.23	0.62	2.71		ISG20L2	1.74074	4.9018	2.81592		B4GALT5	0.608186	1.39035	2.28606		LOC100847940	15.804	7.49198	0.474056
BIRC2	0.15	0.42	2.71		CLCN6	0.088813	0.250061	2.81559		SLC11A2	0.17142	0.391314	2.28278		AHR	0.17064	0.0807966	0.473491
RIPK2	0.37	1.01	2.71		PQLC1	0.147178	0.412792	2.80472		GEM	12.4269	28.3235	2.27921		NKX2-2	0.0419551	0.0198204	0.47242
PNRC1	0.89	2.4	2.7		PPP6R1	0.106131	0.296523	2.79394		GRASP	0.0367294	0.0835955	2.27598		TAF5	0.0526069	0.0248376	0.472136
BMP2K	0.02	0.06	2.69		RGS3	0.801322	2.23147	2.78473		ZFAND5	3.33935	7.59688	2.27496		PSPC1	0.418534	0.197313	0.471437
FGF18	0.17	0.47	2.69		APPBP2	0.185413	0.516305	2.78462		TAP2	0.179639	0.408616	2.27465		USE1	0.258718	0.121466	0.469491
AEBP2	0.09	0.25	2.69		MAPK1IP1L	0.467732	1.30142	2.78242		CCNB2	0.364493	0.827926	2.27144		GANAB	0.122063	0.0572899	0.469348
BMP2	0.05	0.14	2.68		ST6GALNAC6	0.119284	0.331831	2.78185		CASP3	0.139729	0.316668	2.26629		NKTR	0.0552042	0.0257849	0.467082
ADAMTS2	0.1	0.26	2.67		ACSL3	0.22715	0.631243	2.77897		MAPK6	1.93927	4.38434	2.26083		MRGPRF	1.77179	0.825634	0.465988
ROD1	0.05	0.14	2.67		PRKD2	0.690325	1.90939	2.76592		C5orf62	0.435218	0.982408	2.25728		ZNF347	0.55848	0.260052	0.465643
MKNK2	0.05	0.14	2.67		ELL2	2.09488	5.78081	2.75949		MEG3	0.58452	1.31765	2.25424		C14orf101	0.232252	0.107896	0.464562
NDC80	0.18	0.48	2.66		SLC7A1	1.22468	3.37754	2.7579		SLPI	0.0397832	0.0896546	2.25358		ZBTB9	0.0303654	0.0140528	0.462789
SLC2A1	0.16	0.43	2.65		HNRNPUL2	0.470051	1.29473	2.75444		ELF4	0.143643	0.323067	2.2491		VAV3	0.0721364	0.0333593	0.462448
SARS	2.51	6.62	2.64		MAPKAPK2	0.241475	0.662628	2.74409		EIF5	2.13709	4.77953	2.23646		ATPIF1	0.0991666	0.0457642	0.461488
LOC100605015	0.05	0.13	2.64		OSMR	0.365147	1.00179	2.74354		ELF2	0.0849748	0.19004	2.23642		ACP5	0.0471088	0.0215542	0.457539
FOXO1	0.26	0.68	2.64		RGS1	0.189122	0.518607	2.74218		ODC1	3.5164	7.85766	2.23457		TXNIP	39.6076	18.0957	0.456875
STRN4	0.04	0.12	2.63		SF3B4	0.470167	1.28895	2.74147		LCP2	0.0286663	0.063738	2.22345		LMBR1L	0.190456	0.086377	0.453526
COL3A1	1.11	2.91	2.62		BCL7B	0.271151	0.741569	2.73489		PLAT	3.45666	7.68525	2.22332		IP6K1	0.713	0.321532	0.450956
PLAGL1	0.11	0.28	2.62		NFIC	2.42624	6.62509	2.7306		RASA3	0.0508282	0.112592	2.21514		TNFAIP8L1	0.412894	0.185343	0.448889
UBC	2.5	6.54	2.62		GARS	0.182488	0.498051	2.72923		RNF19A	0.617971	1.36751	2.21291		TMEM51	3.78563	1.65993	0.438481
ZKSCAN1	0.03	0.08	2.62		FHL3	1.23483	3.35387	2.71605		CTTNBP2NL	0.597331	1.31957	2.20911		ZNF576	0.153036	0.0670214	0.437944
ZFP36L2	0.04	0.11	2.62		LMNA	1.93101	5.22779	2.70728		IL6ST	0.181025	0.399753	2.20828		SKP2	0.0299206	0.0130503	0.436164
FOLR1	0.07	0.18	2.61		PREP	0.148573	0.400179	2.69349		EZH2	0.282761	0.623697	2.20574		COMMD3	0.0406832	0.0176851	0.434704
STAT2	0.18	0.48	2.61		PLSCR1	0.0401112	0.108009	2.69275		C5AR1	0.0374282	0.0823563	2.20038		NPY	0.0376585	0.0162712	0.432072
MYLIP	0.43	1.13	2.61		SKI	0.321157	0.862241	2.6848		C1H21orf91	0.256261	0.563553	2.19914		CALD1	0.0386495	0.0166201	0.430022
NAB2	0.09	0.24	2.61		LTBP2	3.41611	9.15281	2.6793		UBE2A	3.28075	7.19403	2.1928		GEMIN7	0.831395	0.357355	0.429826
ACSL5	0.09	0.23	2.61		PSMD12	0.15805	0.423068	2.6768		CHSY1	0.369017	0.802543	2.17481		DOCK8	0.186461	0.0775118	0.4157
MFSD2A	0.02	0.05	2.61		NLRX1	0.143453	0.383108	2.67062		SLC20A1	0.0127961	0.0277201	2.1663		WDYHV1	0.258635	0.107426	0.415359
IER5L	0.27	0.71	2.6		SLC27A2	0.0996385	0.264165	2.65124		GCLM	0.172914	0.373912	2.16241		NIPAL4	0.730981	0.301707	0.412743
NDFIP2	0.48	1.24	2.6		MBD1	0.176949	0.46832	2.64663		SAT1	2.49034	5.38318	2.16163		ZMYM5	0.0370746	0.0152549	0.411464
YARS	0.04	0.1	2.6		ARHGEF40	0.157362	0.414324	2.63294		PPP1R2	0.0412272	0.0891004	2.1612		ZCCHC10	0.147181	0.0571742	0.388462
MAPKAPK2	0.16	0.42	2.6		DDIT3	0.0536175	0.140279	2.6163		CD14	0.151414	0.32694	2.15925		H1F0	1.09605	0.421794	0.38483
ZDHHC23	0.08	0.22	2.6		TMCO3	0.287287	0.75049	2.61233		GUCY1B3	0.785624	1.69401	2.15626		FAM83D	5.28105	2.02361	0.383183
HBP1	0.48	1.24	2.6		IP6K1	0.242656	0.632301	2.60575		C13orf15	0.268269	0.577495	2.15267		C14orf28	0.148832	0.0567202	0.381102
HNRNPF	1.51	3.92	2.59		TBCD	0.229014	0.596662	2.60535		MAPRE2	0.349602	0.751921	2.15079		PABPN1	1.47049	0.551923	0.375332
PCK2	0.08	0.21	2.59		NR3C2	0.0580556	0.151128	2.60316		ADM	0.0551461	0.118376	2.14658		ZG16B	0.053144	0.0199184	0.374801
RPS20	0.08	0.22	2.59		AKIRIN2	1.03391	2.68541	2.59733		CHKA	0.354448	0.760119	2.14452		TOR3A	0.231667	0.0822475	0.355025
DNAJB5	0.27	0.68	2.58		PICALM	0.147037	0.381272	2.59304		TIMP1	22.4871	48.0999	2.139		DGUOK	0.111343	0.0388424	0.348855
RBM18	0.88	2.26	2.58		MARK2	0.136415	0.353625	2.59227		LOC100174924	1.0974	2.34634	2.1381		RP9	0.211791	0.0731351	0.345318
GRPEL1	0.32	0.82	2.58		SLC25A33	0.267011	0.692063	2.59189		RYBP	0.0903887	0.192976	2.13496		ENO3	0.0314085	0.0107972	0.343766
UBE2J1	0.19	0.49	2.57		CEBPG	0.72087	1.86062	2.58107		DSE	1.14127	2.43395	2.13267		GRAP	1.43598	0.483317	0.336576
MXI1	0.02	0.04	2.57		C19orf6	0.632386	1.62537	2.57022		DNAJB6	2.10464	4.48085	2.12903		LRRC42	0.0785674	0.0264103	0.336149
CDKN2AIP	0.25	0.63	2.57		TGFB2	0.533663	1.37154	2.57005		NOP58	1.79642	3.81344	2.1228		MICB	0.13024	0.0437747	0.336109
BCL7B	0.22	0.56	2.56		SPECC1L	0.274492	0.704976	2.5683		CSF1	0.164381	0.348737	2.12152		HKR1	0.687549	0.228216	0.331928
RNF103	0.61	1.56	2.56		NKTR	0.0487129	0.124845	2.56287		FLJ36031	0.0588603	0.124675	2.11815		PRNP	0.171633	0.0526722	0.306888
SPRY1	0.2	0.51	2.56		DOHH	0.371677	0.95107	2.55886		RNF103	0.670089	1.41886	2.11743		CBWD1	0.250182	0.0766119	0.306225
PDXK	0.1	0.25	2.56		LMF2	0.690751	1.76503	2.55523		ABL1	1.12433	2.37402	2.1115		ZNF208	0.255332	0.0682463	0.267285
HLA-DRB1	0.02	0.05	2.56		NDFIP2	0.186241	0.475571	2.55353		RBM18	0.926421	1.95431	2.10953		C12orf76	0.145334	0.0335731	0.231006
CD74	0.16	0.41	2.55		BTBD1	0.272688	0.696217	2.55316		TSPAN14	0.0968946	0.203628	2.10155		SUGP2	0.252004	0.0476338	0.18902
ING3	0.43	1.1	2.54		TUBB3	10.5627	26.9522	2.55164		SPINT1	0.0812559	0.170373	2.09675
TBC1D20	0.15	0.39	2.53		DBN1	0.450062	1.14789	2.55052		RPS4X	1.62547	3.40088	2.09224
DUSP14	0.32	0.82	2.53		ACTN1	9.31949	23.7436	2.54774		RIOK3	0.0971692	0.203202	2.09121
AKIRIN2	1.08	2.73	2.53		LOC100849094	1.45765	3.71171	2.54637		HERPUD1	4.49509	9.39659	2.09041
RNF19A	0.45	1.14	2.53		PRPF6	0.440248	1.12075	2.54573		GFPT1	0.101849	0.212326	2.08472
MIER3	0.02	0.05	2.53		F5	0.22481	0.57043	2.53739		STX6	0.0918263	0.191312	2.08341
TBC1D15	1.95	4.91	2.52		LIG1	0.153084	0.388067	2.53499		TNFRSF11B	3.93521	8.197	2.08299
PRKRIP1	0.16	0.41	2.52		FBXO18	0.0654233	0.165732	2.53323		C22H3ORF19	0.508575	1.05791	2.08014
RNMT	0.71	1.78	2.51		UBAP1	0.258891	0.655402	2.53158		DDX3X	0.934235	1.93891	2.07539
RAB5A	1.64	4.11	2.51		RTF1	4.07147	10.3057	2.53119		CEBPG	1.28992	2.67207	2.07149
PPP1R2	0.05	0.13	2.51		OSTM1	0.0189563	0.0479752	2.53083		MAPK8	0.150155	0.310526	2.06804
C5orf15	1.7	4.26	2.5		CLIC4	2.43897	6.1627	2.52676		RPS20	0.104855	0.216796	2.06758
FRAT2	0.88	2.19	2.5		SCAMP1	0.0728366	0.183762	2.52294		NPY	0.0290074	0.0599486	2.06667
PLEKHO2	0.2	0.51	2.49		TMEM161A	0.238244	0.600973	2.52251		BIRC2	0.116685	0.240837	2.064
METRNL	0.07	0.18	2.49		CCDC6	0.15073	0.380165	2.52216		LFNG	0.20393	0.420627	2.0626
NARF	0.04	0.11	2.48		RDH10	0.534309	1.34705	2.5211		UGDH	0.317772	0.655071	2.06145
SIK2	1.47	3.64	2.48		ABLIM1	0.0829384	0.209094	2.52108		PRNP	0.0839724	0.172725	2.05693
TXNRD1	2.72	6.73	2.47		NDRG2	0.873276	2.19309	2.51133		SPRY4	0.0574851	0.117954	2.05191
USP15	0.08	0.19	2.47		KHNYN	0.128324	0.322072	2.50983		FSTL3	0.742406	1.52087	2.04857
BTBD1	0.75	1.84	2.46		MMP14	0.506575	1.26148	2.49022		SOD2	0.620757	1.26957	2.0452
HNRNPA2B1	0.03	0.06	2.46		GTF3C5	0.188978	0.469067	2.48212		FAM126A	0.0955584	0.195236	2.04311
CTTNBP2NL	0.38	0.94	2.46		C25H7ORF26	0.214202	0.530436	2.47634		STK38	0.0732997	0.149731	2.04272
PSMD12	0.4	0.98	2.46		ELOVL4	0.0882945	0.21636	2.45043		ROD1	0.0696242	0.142038	2.04006
CCNL2	0.05	0.12	2.46		INTS3	0.612826	1.50139	2.44994		LPIN2	0.139313	0.284173	2.03981
DPT	0.16	0.4	2.45		RERE	0.127229	0.311483	2.4482		GNPNAT1	0.164087	0.334544	2.03882
TXLNG	0.05	0.11	2.45		CD68	0.210421	0.513782	2.44169		EPAS1	0.0765283	0.155473	2.03158
UBAP2	0.03	0.08	2.45		THBD	1.18405	2.87811	2.43074		RGS2	2.27081	4.61101	2.03056
AGO2	0.98	2.4	2.44		WDR6	0.164769	0.399976	2.4275		SIK2	1.47161	2.97238	2.01981
HNRNPK	11.29	27.54	2.44		AP2B1	0.361939	0.875643	2.41931		CDO1	0.0376937	0.0760078	2.01646
COTL1	0.44	1.07	2.44		NNT	0.100083	0.242018	2.41818		POMT2	0.0206726	0.0416232	2.01344
PPP1CB	2.02	4.91	2.43		SIRT1	0.690585	1.66189	2.4065		VASN	0.0325354	0.0654737	2.01238
MAPK1IP1L	0.33	0.8	2.43		ARHGEF7	0.182414	0.438675	2.40483		NFE2L2	0.976035	1.9617	2.00987
GARS	0.49	1.18	2.42		ZCCHC8	0.451337	1.07381	2.37919		HHEX	0.0860871	0.172978	2.00934
GIGYF2	0.23	0.56	2.42		IKBKB	0.996074	2.36941	2.37874		DONSON	0.0404224	0.0812104	2.00904
ODC1	4.06	9.82	2.42		TBC1D20	0.103155	0.245302	2.37799		ARHGAP18	0.0566538	0.113706	2.00703
TLCD2	0.1	0.25	2.42		IL6ST	0.0992367	0.235725	2.37538		ARF4	3.77963	7.57838	2.00506
SAT1	1.72	4.16	2.41		C7orf42	0.38357	0.909734	2.37175		SMAD6	1.48906	2.98345	2.00358
LSG1	0.1	0.23	2.41		PVRL1	0.0812038	0.192194	2.36681		SMYD2	1.3074	2.61848	2.00282
LMNA	1.49	3.58	2.4		MAFB	0.809184	1.90803	2.35796		HSP90AA1	6.63161	13.2041	1.99108
STT3B	0.03	0.07	2.4		UBC	1.03007	2.42173	2.35104		PDXK	0.157573	0.312775	1.98495
SMAP1	0.04	0.09	2.4		ETF1	0.238816	0.561173	2.34981		SERINC3	0.488717	0.967672	1.98002
CHD1	0.39	0.93	2.39		ADAMTS2	0.15975	0.375105	2.34808		AEBP2	0.0972263	0.191586	1.97052
PLAU	0.09	0.21	2.39		SLC37A1	0.02037	0.047734	2.34334		SPAG1	0.619109	1.21959	1.96991
NRIP1	0.54	1.29	2.38		DPP7	0.637754	1.49072	2.33746		UBC	5.47865	10.7692	1.96568
MAPK6	1.85	4.38	2.37		FAM3B	0.0324158	0.0757311	2.33624		WDR45L	0.326526	0.640412	1.96129
ARF4	3.39	8.03	2.37		ADM	0.105551	0.246112	2.33169		SLC35D1	1.21908	2.38402	1.95558
TNFRSF1A	0.14	0.33	2.37		MOBKL2A	1.47184	3.42215	2.32508		IL18	0.29778	0.581699	1.95346
GOLPH3	0.5	1.19	2.36		BCL2	0.659756	1.53384	2.32485		GIGYF2	0.193645	0.37791	1.95156
STK38	0.04	0.11	2.36		SF1	1.24897	2.90289	2.32423		PDP1	0.514722	1.00239	1.94745
SLC37A3	1.9	4.49	2.36		CTU2	0.190604	0.441018	2.31379		TUBB3	7.42928	14.4625	1.94669
METTL6	0.02	0.05	2.36		SP2	0.0631378	0.146042	2.31307		LOC101119317	0.0512853	0.0996221	1.94251
ACSL3	1.06	2.5	2.36		ZNF532	0.515146	1.19062	2.31122		DUSP14	0.323989	0.626547	1.93385
SLC39A14	0.03	0.07	2.35		CD248	0.0278056	0.06424	2.31033		MXI1	0.0435786	0.0841108	1.9301
SCD	0.06	0.14	2.35		BCR	0.30833	0.710102	2.30306		FAM50A	0.796297	1.5369	1.93006
EMILIN2	0.16	0.38	2.35		CDC25B	0.236726	0.544876	2.30171		STAT2	0.229367	0.442518	1.9293
PQLC1	0.09	0.21	2.35		KIAA0922	0.316618	0.728559	2.30107		JAKMIP1	0.0446502	0.0852939	1.91027
LOC101119317	0.05	0.11	2.34		HMGCR	0.25305	0.582096	2.30032		UBL3	2.11147	4.02285	1.90524
SMARCA1	0.37	0.86	2.34		IL4R	0.190504	0.438027	2.2993		ZBTB10	0.426374	0.810905	1.90186
SEC61A2	0.46	1.09	2.34		SAT1	0.224077	0.51491	2.29792		ATP2A2	0.424349	0.806582	1.90075
FAM126A	0.1	0.23	2.34		SMAD6	1.07993	2.47719	2.29384		CHAF1A	0.0645998	0.122382	1.89446
SEC14L1	0.51	1.2	2.33		NEURL4	0.169826	0.38827	2.28629		STK38L	8.7559	16.5449	1.88957
IRF2BP2	2.01	4.69	2.33		C3orf37	0.472258	1.07829	2.28328		PSMD12	0.572799	1.08008	1.88562
PLAT	4.36	10.12	2.32		UGCG	0.335215	0.763567	2.27784		DNAJB1	0.191741	0.360201	1.87858
TSC22D3	0.47	1.09	2.32		TMEM158	0.0520771	0.117946	2.26484		C12orf44	1.45755	2.73761	1.87823
PPP1CC	0.83	1.91	2.31		RQCD1	0.224938	0.508753	2.26175		SAP30	0.0772328	0.144511	1.87111
ZBTB10	0.46	1.06	2.31		CD55	0.0367957	0.0831627	2.26012		DDX56	0.097198	0.181449	1.8668
FZD5	0.07	0.16	2.31		ARIH2	0.063989	0.144443	2.25731		IFNGR1	0.923024	1.72072	1.86422
SCAF11	0.06	0.14	2.31		EFHD2	0.110441	0.249265	2.25699		LOC100850951	3.68788	6.87391	1.86392
PHC2	8.29	19.09	2.3		UBE2J1	0.204918	0.461292	2.25111		CMTM6	0.322782	0.598321	1.85364
PDP1	0.4	0.92	2.3		ADNP2	0.0296777	0.0666263	2.245		IRF2BP2	1.84954	3.42704	1.85291
YWHAZ	4.04	9.29	2.3		NFE2L1	0.632899	1.41977	2.24328		EIF3J	0.882958	1.63428	1.85092
ELF2	0.04	0.1	2.3		AP2A2	0.611431	1.37106	2.24238		FGF2	0.266545	0.492979	1.84951
ATXN2L	0.02	0.05	2.3		TSC2	0.610327	1.3661	2.23831		HR	0.373936	0.689244	1.84321
GTPBP4	0.02	0.04	2.29		MTCH1	2.48929	5.55758	2.2326		INSIG1	0.274969	0.506545	1.84219
ATG4B	0.06	0.15	2.29		FBXO31	0.108945	0.242483	2.22573		CDV3	0.599567	1.1008	1.83599
F5	0.17	0.38	2.29		UBL3	0.863645	1.92186	2.22529		CCDC117	0.0620037	0.113779	1.83503
TARS	2.94	6.69	2.28		CTDSP2	0.165967	0.368571	2.22075		PPP1CB	2.89119	5.29198	1.83038
EIF1	22.17	50.48	2.28		ZBTB10	0.526091	1.16525	2.21492		DENND4A	0.233467	0.426185	1.82546
TACC1	0.31	0.7	2.28		EHMT2	0.158655	0.350737	2.2107		C6orf145	7.85722	14.3394	1.825
TMEM185A	0.13	0.3	2.28		TNFRSF6B	0.131221	0.289936	2.20953		TLR4	0.115391	0.209696	1.81726
CAB39L	0.09	0.2	2.27		BCL9L	0.0928064	0.204969	2.20857		SARS	3.26238	5.91094	1.81185
TUBB2C	10.8	24.54	2.27		ARHGEF1	0.19477	0.428498	2.20003		MAPK1IP1L	0.263414	0.476439	1.80871
CSF1	0.16	0.37	2.27		HERC4	0.0383465	0.0842509	2.1971		SEC61A2	0.46928	0.846743	1.80435
CHSY1	1.14	2.58	2.26		MBOAT7	0.12157	0.266759	2.19428		ZCCHC8	0.559437	1.00897	1.80355
UVRAG	0.09	0.2	2.26		RNPEP	0.329446	0.72056	2.18719		FGFR1	0.192864	0.347441	1.80148
SBNO1	0.12	0.27	2.26		DERL1	0.302133	0.660107	2.18483		SLC1A4	0.452195	0.812366	1.79649
TFIP11	0.1	0.23	2.25		NR4A2	1.0878	2.35938	2.16894		CCNL2	0.0774018	0.139014	1.796
IPMK	0.17	0.39	2.25		PPP6C	0.309908	0.67169	2.16739		TMEM66	3.11752	5.59879	1.79591
RBM14	0.1	0.22	2.25		KCTD15	0.598957	1.29255	2.158		IFNAR2	0.496752	0.891535	1.79473
PALLD	0.1	0.23	2.24		UBE2S	3.64193	7.82273	2.14796		NCOA4	0.245662	0.440438	1.79286
FGFR1	0.15	0.33	2.24		BAX	0.642405	1.37779	2.14474		TNFRSF18	0.0159287	0.028317	1.77773
CEP78	0.08	0.18	2.24		SREBF2	0.0626698	0.133733	2.13393		COL1A2	0.283386	0.502229	1.77224
AMD1	0.61	1.37	2.24		SAMD4A	0.509505	1.0849	2.12933		YTHDF2	0.20709	0.366744	1.77094
C5orf62	0.48	1.06	2.23		VPS26B	0.209467	0.445221	2.1255		UBE2J1	0.298115	0.527096	1.7681
ABI1	0.41	0.91	2.23		DEXI	0.254463	0.539483	2.12008		INGX	0.848876	1.50062	1.76778
CREB1	0.03	0.06	2.23		TRANK1	0.129161	0.273507	2.11757		SLC39A6	0.509736	0.899639	1.76491
CD164	4.35	9.69	2.23		GALNT7	0.159382	0.336311	2.11009		ZNF706	4.33884	7.6471	1.76247
CCDC117	0.08	0.18	2.23		USP36	0.219481	0.462932	2.10921		TROAP	0.0434259	0.0764649	1.76081
ORAOV1	0.16	0.36	2.22		ALDH16A1	0.0472719	0.0989899	2.09405		EIF1	29.0379	51.0494	1.75803
HERC4	0.07	0.16	2.22		HOXA7	0.271118	0.56672	2.09031		MYD88	0.176914	0.310552	1.75538
SERINC3	0.44	0.98	2.22		PPP2R4	0.661418	1.37748	2.08261		PLAGL1	0.0710013	0.124573	1.75452
GEM	7.57	16.82	2.22		FOXC1	3.94056	8.17756	2.07523		PSMD11	0.906707	1.58817	1.75158
EAF1	0.97	2.16	2.22		GGPS1	0.0184523	0.0382866	2.07489		C1orf9	0.593099	1.03631	1.74728
SKI	0.14	0.31	2.21		SOCS2	1.30314	2.7016	2.07315		SBNO1	0.139361	0.243424	1.74672
ACSS2	0.05	0.12	2.21		LPIN2	0.141504	0.291699	2.06142		GJA1	0.319731	0.557027	1.74217
TMEM66	2.15	4.74	2.21		ERCC2	0.216692	0.446021	2.05831		SMARCA1	0.319809	0.557043	1.7418
ATXN7	0.3	0.67	2.21		PMEPA1	0.0426856	0.0877612	2.05599		UBE2Q2	0.528652	0.914154	1.72922
ADM	0.07	0.15	2.2		SPSB3	1.66592	3.42439	2.05555		BTBD1	0.729835	1.26102	1.72781
CD14	0.17	0.38	2.2		DDX54	0.215211	0.442207	2.05477		CD164	6.90603	11.918	1.72574
C7H5orf32	0.81	1.78	2.2		MAPK12	0.292886	0.599968	2.04847		STK40	0.0951148	0.163967	1.72388
SLTM	1.41	3.09	2.19		HSF1	0.336164	0.687639	2.04554		EIF3A	0.201821	0.346925	1.71897
NUDT4	0.06	0.13	2.19		ZMYND11	0.0280708	0.0573899	2.04447		BTAF1	0.311231	0.531924	1.7091
KIF2A	0.13	0.28	2.19		DNAJB12	0.164991	0.336915	2.04202		FRY	6.39512	10.8882	1.70258
SAP30	0.04	0.08	2.19		NUP98	0.0438678	0.089203	2.03345		SRSF7	2.10491	3.57996	1.70077
UBL3	1.55	3.39	2.18		LMAN2L	0.126597	0.257384	2.03309		ZFP36L2	0.0661466	0.112391	1.69913
NGDN	1.54	3.36	2.18		HERPUD1	4.77071	9.69863	2.03296		TBC1D20	0.186536	0.316705	1.69782
WDR45L	0.37	0.8	2.18		SYMPK	0.0638447	0.129595	2.02985		F5	0.104164	0.176292	1.69245
PPPDE1	0.13	0.28	2.17		RAB11FIP3	0.381858	0.773707	2.02616		FGFR2	0.612474	1.03387	1.68802
TESK1	0.03	0.06	2.17		ZFHX3	0.329758	0.667424	2.02398		DDX54	0.127509	0.21509	1.68686
MARCH6	0.16	0.35	2.17		CSNK1D	0.509771	1.02823	2.01703		ING3	0.512933	0.861795	1.68013
HMGCR	0.8	1.73	2.17		KDM4A	0.206903	0.417288	2.01682		SEPT9	0.173766	0.291472	1.67739
SNX25	0.42	0.92	2.17		SOD1	0.837398	1.68679	2.01432		FOXO1	0.573673	0.959411	1.6724
AKIRIN1	0.94	2.04	2.16		ANKRD54	0.250645	0.504825	2.0141		CREB1	0.0855353	0.142752	1.66892
NR4A2	0.8	1.73	2.16		ZCCHC3	0.302478	0.608325	2.01114		GBP2	0.308396	0.513952	1.66653
TRIM8	0.01	0.03	2.16		UBA5	0.0289678	0.0579971	2.00212		PPP1CC	1.21575	2.01786	1.65976
CDV3	0.56	1.22	2.15		ATXN2L	0.186239	0.369664	1.98489		CSNK1D	0.477093	0.788904	1.65356
DENND4A	0.26	0.57	2.15		MTHFD1	0.495779	0.977729	1.97211		CLDND1	2.82544	4.65915	1.649
IFNAR2	0.56	1.21	2.15		CHPF	2.03531	4.00653	1.96851		AMD1	1.02448	1.68637	1.64608
BRD4	0.09	0.19	2.15		ADCK5	0.232142	0.454615	1.95835		C15orf29	0.0765783	0.126014	1.64555
TMEM64	0.21	0.45	2.15		ZFYVE16	0.567972	1.11221	1.95821		TGFB2	0.700454	1.15093	1.64313
FAS	0.1	0.21	2.14		DDR1	0.417706	0.817401	1.95688		NR4A2	1.28772	2.10556	1.63511
NCF4	0.05	0.11	2.14		SSRP1	0.538244	1.05143	1.95345		PPPDE1	0.14398	0.235296	1.63423
ZCCHC8	0.59	1.27	2.14		RSG1	0.315257	0.610945	1.93793		SSFA2	0.300962	0.491431	1.63287
IL18	0.39	0.83	2.14		MCTP1	3.72729	7.21869	1.93672		MTHFD1	1.11945	1.82356	1.62897
CEBPA	0.1	0.22	2.14		EZR	0.673661	1.30125	1.93161		HBP1	0.67539	1.09995	1.62861
SAMD4A	0.8	1.7	2.13		EFS	0.148627	0.286247	1.92594		RBBP6	0.403197	0.656121	1.6273
RANBP9	1.16	2.48	2.13		ASXL1	0.232881	0.448327	1.92513		SPHK1	0.759415	1.23403	1.62498
LRRC25	0.11	0.24	2.13		SEC16A	0.227946	0.438516	1.92377		ATE1	0.0243237	0.0394297	1.62104
ABCF3	0.07	0.15	2.13		PSMD11	0.59563	1.14552	1.92322		ABI1	0.534338	0.865819	1.62036
STAT3	4.06	8.65	2.13		ETNK1	0.977086	1.87733	1.92135		UBE2E1	1.19131	1.92979	1.61989
FOXC1	3.36	7.16	2.13		NAB1	0.0589128	0.113171	1.92099		MARCH6	0.225803	0.365695	1.61953
GLUL	3.43	7.3	2.13		ZC3H10	0.281927	0.540517	1.91722		ACSL5	0.13593	0.22008	1.61906
RASA3	0.02	0.04	2.13		DCAF5	0.138414	0.264889	1.91374		IPO5	0.364793	0.590581	1.61895
SSFA2	0.26	0.56	2.13		GRAMD1A	2.87808	5.49526	1.90935		HMGCR	0.0375809	0.0607879	1.61752
CLDND1	2.58	5.48	2.13		TOMM40	0.222853	0.424919	1.90672		APPBP2	0.246231	0.398255	1.6174
CSNK1D	0.42	0.9	2.12		PTP4A1	0.0768816	0.145997	1.89898		PLEKHO2	0.299355	0.48361	1.61551
NOG	0.03	0.06	2.12		SLC20A1	0.0479233	0.0909118	1.89703		UPF3B	0.0322686	0.0520622	1.6134
QSOX1	0.1	0.2	2.12		UPF3B	0.0503506	0.0952026	1.8908		TPP2	0.260009	0.41916	1.6121
SLC1A4	0.56	1.19	2.11		STAT6	0.13011	0.245858	1.88961		RBM3	0.106381	0.171263	1.60991
XBP1P1	9.21	19.43	2.11		CHIC2	0.131796	0.248658	1.88668		TAS2R14	0.134781	0.216287	1.60473
TUBB3	6.99	14.73	2.11		WASF2	0.298834	0.5619	1.88031		UBQLN1	0.225644	0.361876	1.60375
ZNF706	3.61	7.61	2.11		MAN2B1	0.0738964	0.138288	1.87137		IRF9	0.322511	0.514519	1.59535
ARIH2	0.09	0.19	2.11		PRKCSH	0.776415	1.44481	1.86087		PHC2	13.5888	21.6652	1.59434
TOM1	0.12	0.24	2.11		PRRC2A	0.511924	0.94951	1.85479		HSPA8	10.728	17.0978	1.59375
PSMD11	0.63	1.33	2.1		THY1	0.364949	0.675995	1.8523		CLIC4	6.47934	10.3065	1.59067
UBE2S	4.81	10.09	2.1		PRRC2B	0.107101	0.196261	1.83249		KLF9	0.813395	1.28436	1.57902
ORC4	0.16	0.34	2.1		TMC6	0.0910241	0.166708	1.83147		DAPK3	0.147977	0.233426	1.57745
SLC37A1	0.03	0.07	2.09		DBP	2.97209	5.41668	1.82252		UBE2S	2.85881	4.50822	1.57696
C6orf145	6.52	13.62	2.09		SENP3	0.68728	1.247	1.8144		CXCR7	2.12402	3.3492	1.57682
ZNF281	0.03	0.06	2.09		CTSZ	0.738496	1.33863	1.81264		RNMT	0.996497	1.57082	1.57634
TPP2	0.21	0.43	2.08		TFIP11	0.233299	0.422301	1.81013		USP15	0.159443	0.251158	1.57522
DNAJB9	0.78	1.62	2.08		FADS2	0.305216	0.552319	1.8096		HERC4	0.0883445	0.138115	1.56337
LPCAT3	0.09	0.19	2.08		ARRDC3	2.043	3.69693	1.80956		ORAOV1	0.210922	0.329474	1.56206
NUP88	0.26	0.54	2.08		MITF	0.149274	0.269018	1.80218		TNFRSF1A	0.166856	0.259336	1.55425
EIF3A	0.13	0.26	2.08		CCNL2	0.0639651	0.114753	1.79399		MAOA	1.15312	1.7887	1.55118
TOB2	0.23	0.48	2.08		ZNF444	0.637253	1.14294	1.79355		LMNA	1.61105	2.49092	1.54614
FRY	3.25	6.73	2.07		NMT1	0.278619	0.498416	1.78888		TGFB3	0.558471	0.863027	1.54534
IPO5	0.22	0.45	2.07		ATP2A3	0.233548	0.416615	1.78386		CEBPA	0.118488	0.182862	1.54329
PDCD1	0.04	0.09	2.07		STARD3	0.2679	0.475362	1.7744		UVRAG	0.113214	0.17457	1.54195
C1orf9	0.73	1.52	2.07		WWP2	0.70703	1.25364	1.77311		ACSL3	1.83697	2.82254	1.53652
WDR43	0.04	0.07	2.06		E4F1	0.368572	0.651466	1.76754		TARS	3.39816	5.20007	1.53026
GBP2	0.27	0.56	2.06		STK16	0.204744	0.359304	1.75489		CD44	3.76377	5.74738	1.52703
UBE2E1	0.73	1.5	2.06		MAP2K3	0.854029	1.48935	1.7439		DNAJB9	1.24328	1.89335	1.52286
KCNQ1	0.22	0.46	2.06		MCM7	0.13171	0.229005	1.7387		TMEM64	0.23858	0.363307	1.52279
FAM50A	0.74	1.51	2.05		ALG1	0.194084	0.335602	1.72916		SKI	0.102852	0.154818	1.50525
NCOA4	0.18	0.37	2.05		CALCA	0.0320852	0.0552878	1.72316		LSG1	0.11981	0.179737	1.50019
DERL1	0.33	0.68	2.05		MLLT1	0.674104	1.15336	1.71095		HAUS2	2.48794	1.66515	0.669288
ABL1	1.3	2.66	2.05		ZFAND5	11.0141	18.6009	1.68883		PPP2R4	0.430394	0.286019	0.664553
YTHDF2	0.19	0.39	2.04		USP12	0.284047	0.474451	1.67033		EIF2B3	2.5926	1.72288	0.664538
CCDC6	0.09	0.18	2.04		C22H3ORF19	0.450577	0.750841	1.6664		ZNF444	0.301209	0.199751	0.663163
POR	0.03	0.06	2.04		HR	0.084259	0.140236	1.66434		CNPY2	4.08883	2.71118	0.663069
SPAG1	0.46	0.94	2.04		DSE	1.09316	1.80799	1.65392		RREB1	2.01544	1.33635	0.663057
C15orf29	0.1	0.21	2.04		NCOR1	0.315322	0.520042	1.64924		QTRT1	0.198107	0.131331	0.662929
MMP2	0.17	0.35	2.03		EIF1	18.2368	29.7655	1.63217		SAP30L	2.57347	1.70581	0.662845
SF1	0.58	1.18	2.03		PLEKHO2	0.33521	0.546086	1.62909		NUDCD2	1.52228	1.00862	0.662574
KIAA0922	0.14	0.28	2.03		NDST1	0.466055	0.742849	1.59391		SLC3A1	3.5757	2.36814	0.662286
EIF3J	0.92	1.86	2.03		TRPM7	0.100323	0.159553	1.5904		BET1	0.391705	0.259395	0.66222
GGPS1	0.04	0.09	2.03		LOR	0.031098	0.0493241	1.58609		COMMD3	0.309397	0.204149	0.659829
CHAF1A	0.13	0.25	2.03		ZFP106	0.139052	0.218647	1.57241		MT-ND1	4.80275	3.15679	0.657288
SMYD2	1.46	2.94	2.02		RBBP6	0.329324	0.514855	1.56337		MRPS23	6.29245	4.12299	0.655227
NXF1	0.17	0.35	2.02		ATE1	0.0790296	0.122504	1.55011		CCRL2	0.12282	0.0801856	0.652873
C12orf44	1.24	2.5	2.02		BRD4	0.0958881	0.148517	1.54886		ERCC2	0.0924263	0.0603396	0.65284
USPL1	0.58	1.17	2.01		TBC1D15	0.799191	1.22858	1.53728		SHFM1	0.232249	0.151538	0.652482
MAOA	0.29	0.58	2.01		RXRB	0.792651	1.21665	1.53491		SS18L2	3.40721	2.22024	0.651631
CERCAM	0.38	0.75	2.01		RNF113A	0.941671	0.626698	0.665518		SRPK1	0.624087	0.40595	0.65047
DNAJC11	0.06	0.12	2.01		APOBEC3G	1.1631	0.773187	0.664765		HDHD2	1.56283	1.01656	0.65046
CLPTM1	0.16	0.31	2		TM4SF1	9.49454	6.27253	0.660646		C9orf80	2.01793	1.30809	0.648235
CISH	0.15	0.31	2		SIK2	3.71717	2.4164	0.650066		C5H12orf41	1.08317	0.701973	0.648071
GNPNAT1	0.5	1	1.99		IFNA1	0.59735	0.383482	0.641971		BOLA1	0.432735	0.279866	0.646737
MUC1	0.03	0.05	1.99		EPM2AIP1	0.648461	0.41084	0.633561		CHD6	0.861293	0.556299	0.645888
DAPK3	0.12	0.23	1.98		MRPS11	1.71695	1.08421	0.631478		C1orf31	1.27671	0.823341	0.644895
FRS2	0.07	0.14	1.97		SF3B1	3.80249	2.39519	0.629901		TOMM5	3.89799	2.51351	0.644823
APPBP2	0.35	0.68	1.97		ANXA3	14.0438	8.78061	0.625229		PSMG3	0.758397	0.488705	0.644392
HNRNPA0	0.34	0.66	1.97		LOC105602888	1.45991	0.910447	0.623632		NDUFV2	11.9186	7.68024	0.64439
USP36	0.24	0.47	1.97		ATRN	1.53944	0.952988	0.619049		ERAP1	0.451682	0.290753	0.64371
FKBP5	0.36	0.71	1.97		PPP2R3B	2.98778	1.83257	0.613354		RFXAP	0.600548	0.385893	0.642568
RBM3	0.08	0.16	1.96		FTSJD1	0.71553	0.438202	0.612415		NFYC	0.932483	0.599027	0.6424
TNFRSF11B	0.69	1.34	1.94		BTBD7	3.1111	1.89573	0.609343		ZNF436	0.777811	0.49877	0.641248
CD44	3.53	6.83	1.94		UNC50	1.28802	0.783323	0.608159		DYNC2LI1	20.4489	13.1037	0.640804
PODN	0.05	0.09	1.92		ATL2	3.49787	2.1025	0.601081		ZGPAT	0.115931	0.0738814	0.637287
CD68	0.33	0.64	1.91		NSRP1	0.0507899	0.0305246	0.600999		DICER1	1.40724	0.896757	0.637246
C22H3ORF19	0.58	1.1	1.9		SERTAD3	2.89039	1.72598	0.597146		BMPR2	0.463225	0.295187	0.637244
CLIC4	3.45	6.56	1.9		ADH5	0.21863	0.130248	0.595744		FBXO32	12.2267	7.79093	0.637205
GALNT1	0.78	1.48	1.9		LIMA1	1.33209	0.791781	0.59439		SURF6	0.112589	0.0715744	0.635712
DDX54	0.09	0.16	1.89		LAMTOR3	0.390313	0.231349	0.592726		MPV17	3.01018	1.91042	0.634653
ADIPOR1	0.26	0.49	1.89		PPIAL4A	2.17611	1.28601	0.590967		ORMDL2	3.00508	1.90672	0.634499
CXCR7	5.35	10.05	1.88		RSU1	5.7391	3.36759	0.586781		C12orf76	0.0872192	0.0553306	0.634385
ANGPT2	0.2	0.38	1.87		ALDH6A1	1.96226	1.14993	0.58602		KIAA0232	1.16099	0.735014	0.63309
MAPK8	0.21	0.39	1.87		KLHL9	1.71047	1.00226	0.585954		RSPRY1	0.757925	0.478087	0.630784
ST3GAL1	0.38	0.71	1.87		C4orf46	2.11142	1.23385	0.58437		PHF5A	6.02201	3.79712	0.63054
TNFRSF6B	0.16	0.29	1.87		EFHD1	16.3667	9.45101	0.577455		CHCHD1	0.532918	0.335499	0.629551
EFHD2	0.03	0.06	1.87		TAF7	2.14487	1.23576	0.57615		HOMEZ	0.634564	0.399061	0.628874
RAF1	0.49	0.92	1.86		HYLS1	0.731916	0.420149	0.57404		TEP1	2.32071	1.44679	0.623428
LOXL1	0.48	0.9	1.86		ZFYVE26	0.95857	0.550034	0.573806		H1F0	1.43593	0.892597	0.621616
UBE2Q2	0.47	0.86	1.85		CCNT1	2.50155	1.42922	0.571334		PAFAH1B3	4.65407	2.88962	0.620879
CRKL	0.14	0.26	1.85		CSNK2A2	2.64139	1.50829	0.57102		PDE4DIP	2.58101	1.59382	0.617519
C13orf15	0.15	0.27	1.85		RNF149	0.258446	0.147219	0.569633		LOC100851398	1.42256	0.877602	0.616918
DNAJB2	0.03	0.06	1.84		PPIL1	3.75394	2.13739	0.569373		KIAA1274	0.927412	0.569629	0.614213
CDO1	0.11	0.2	1.84		LONP2	0.584087	0.332063	0.568517		HDDC3	0.342571	0.210193	0.613575
PAFAH1B1	0.08	0.15	1.84		TXNDC12	6.40586	3.61667	0.564588		PEX19	1.17985	0.723768	0.613442
PPIF	0.09	0.17	1.83		JAGN1	2.08702	1.17734	0.564124		MTX3	0.237414	0.144946	0.610519
VWA1	0.02	0.04	1.83		MMAA	0.769457	0.432673	0.562309		USE1	0.469788	0.286776	0.610437
UGDH	0.3	0.55	1.82		MTHFR	1.54327	0.863869	0.559765		TSC1	0.398291	0.242502	0.608857
TAF1D	0.03	0.06	1.82		PARP14	0.592796	0.33141	0.559063		STAB1	3.10031	1.88571	0.608232
ETNK1	1.2	2.19	1.82		SUGP2	0.240346	0.134288	0.558726		SDHAF1	0.263382	0.160189	0.608198
PVRL1	0.05	0.09	1.8		C5H12orf41	1.08849	0.602576	0.553588		PARP9	0.241064	0.146532	0.607855
PDXDC1	0.06	0.11	1.8		SKA2	1.16956	0.647104	0.553286		JRKL	0.384893	0.232373	0.603734
NOP58	2.01	3.61	1.8		USE1	0.747343	0.412775	0.552322		DGCR8	3.52603	2.12464	0.60256
DSE	1.67	2.99	1.79		KLHL24	8.95153	4.93831	0.551672		MRPL43	1.16635	0.702402	0.602224
HHEX	0.17	0.31	1.79		AGXT2L2	0.738765	0.406741	0.55057		MOBKL2A	1.49422	0.898806	0.601521
MBTPS1	0.08	0.15	1.78		CDKN2D	1.16701	0.638649	0.547254		AURKAIP1	4.89069	2.93709	0.600546
CTSB	0.43	0.78	1.78		PDE4DIP	4.50475	2.46314	0.546787		HYLS1	0.642405	0.385028	0.599354
CHIC2	0.36	0.63	1.76		MLLT11	3.06547	1.67609	0.546765		TSC22D4	0.412438	0.247115	0.599157
SEPT9	0.15	0.26	1.75		C19orf39	2.21248	1.20765	0.545835		ZFP161	0.309751	0.185435	0.598661
DST	0.21	0.37	1.75		PTCD3	0.29439	0.16064	0.545671		C1orf212	4.30568	2.57677	0.598458
LPIN2	0.22	0.38	1.74		LARP4B	3.62444	1.97558	0.545071		NLRX1	0.128347	0.0766501	0.597212
GNL1	0.16	0.29	1.74		CD99	9.28297	5.04546	0.543518		ZFYVE26	0.573517	0.342421	0.597056
MARCKSL1	1.87	3.26	1.74		PPARGC1A	0.0563657	0.030625	0.543327		TNNI1	0.202591	0.120659	0.595579
CD55	0.1	0.17	1.73		NR2C2	0.89304	0.482549	0.540344		ATXN3	1.13802	0.677647	0.595464
CDC25B	0.29	0.5	1.73		MAPK14	1.63521	0.882047	0.539408		FANCG	1.50368	0.891823	0.593092
ATP1A1	2.26	3.92	1.73		LOC100847129	1.53638	0.828327	0.539144		EZH1	0.174096	0.103175	0.592632
COPA	0.05	0.09	1.73		LPP	10.6763	5.74366	0.537985		TOMM40L	0.978794	0.579888	0.592451
CTU2	0.13	0.23	1.72		ECH1	8.01662	4.28808	0.534899		ABLIM1	10.0418	5.94348	0.591876
MSTN	0.05	0.08	1.72		ADAMTS17	2.0184	1.07907	0.534613		LOC106502965	0.172982	0.102367	0.591778
MAP3K14	0.04	0.07	1.71		MALT1	0.586464	0.312931	0.533589		NMT1	0.451093	0.266876	0.591622
GFPT1	0.12	0.21	1.7		C17orf63	0.80328	0.425636	0.529872		SNRPA	3.94723	2.33067	0.590459
C3	0.08	0.13	1.68		UBE3A	3.1831	1.67177	0.5252		TNFAIP8L1	0.10441	0.0616187	0.590159
EID3	0.04	0.06	1.68		FKBP9	17.6335	9.23932	0.523965		C14orf101	1.25639	0.736213	0.585977
DONSON	0.07	0.11	1.68		SRPK1	0.58565	0.305456	0.521568		ST6GALNAC2	0.418027	0.244354	0.58454
MFSD10	0.04	0.07	1.67		NFAT5	5.42501	2.82211	0.520205		PNKD	0.0796186	0.0464974	0.584002
TMEM43	0.42	0.71	1.67		KBTBD4	0.774245	0.400821	0.517693		ATXN7L3	0.228208	0.132825	0.582032
CRTC1	0.04	0.07	1.66		DCXR	6.08225	3.12241	0.513364		PRDM4	0.661129	0.383968	0.580776
TMEM161A	0.14	0.24	1.66		KDELR2	0.431482	0.221033	0.512264		MIOS	0.480688	0.27878	0.579961
MAPK1	0.09	0.15	1.65		SMARCAD1	0.76539	0.391413	0.511391		C9orf114	0.944164	0.544233	0.576418
NAPG	0.14	0.24	1.65		CCDC124	0.598076	0.304883	0.509773		RCSD1	0.266752	0.153503	0.575452
EZR	0.77	1.27	1.65		ORC3	0.929987	0.472445	0.508012		LOC100847129	0.971578	0.557055	0.57335
VPS13D	0.03	0.05	1.64		CDS2	5.35122	2.71667	0.507673		CHRND	2.39271	1.37123	0.573085
SF3B4	0.55	0.91	1.64		PAG1	0.402412	0.204242	0.507544		IPO8	2.13255	1.22053	0.572333
SLC39A7	0.58	0.96	1.64		TADA2A	0.822536	0.416911	0.506861		C3orf23	0.113807	0.0651328	0.57231
THOC6	0.2	0.33	1.64		C16H5orf51	2.29732	1.16322	0.506338		ADCK5	0.24095	0.137722	0.571577
RBBP6	0.37	0.61	1.63		MRPS6	11.4976	5.81972	0.506168		TUBB4	15.1256	8.63056	0.570592
RPS4X	1.03	1.67	1.63		NUDCD2	1.84913	0.934972	0.505627		CCDC34	1.16446	0.661259	0.567866
HSF1	0.12	0.19	1.62		KIAA0232	2.17114	1.09539	0.504524		ZNF714	0.960577	0.545356	0.567737
FMNL3	0.34	0.54	1.62		MTMR7	0.783117	0.394405	0.503635		C15orf57	1.2762	0.724199	0.567466
NOMO1	0.31	0.5	1.62		HPRT1	2.00275	1.00756	0.50309		RDH14	2.61889	1.48537	0.567175
B4GALT5	0.8	1.3	1.62		NFYC	2.35698	1.18415	0.502401		TRIM5	0.252589	0.1432	0.56693
SSBP4	0.28	0.46	1.61		MTCH2	2.99465	1.49796	0.500211		MRPL48	1.17084	0.663149	0.566387
C19orf6	0.49	0.78	1.61		DDX6	5.71735	2.85208	0.498848		PRUNE	0.382108	0.216254	0.56595
MORC3	0.04	0.06	1.61		TST	1.43144	0.713401	0.498382		Zfp238	0.541929	0.30654	0.565646
CYB5R3	1.97	3.17	1.61		EGLN3	0.373062	0.18584	0.498148		FYCO1	1.67408	0.943701	0.563712
EFEMP2	2.14	3.44	1.6		RAD17	1.52448	0.75896	0.497849		FITM2	0.561571	0.315715	0.5622
VGLL4	0.28	0.45	1.6		C14orf101	0.556059	0.275711	0.49583		MAP3K6	0.40867	0.22952	0.561626
UBAP1	0.34	0.54	1.59		SLC35B1	1.1403	0.565273	0.495722		PACS1	1.08296	0.608027	0.561451
PRRC2A	0.15	0.23	1.59		CPSF6	0.281518	0.139353	0.495007		TRAPPC1	1.07462	0.603176	0.561291
SRSF7	2.27	3.6	1.58		HMMR	1.98987	0.984148	0.494578		MGST2	0.107833	0.0605102	0.561147
RQCD1	0.41	0.65	1.58		JAK1	22.3346	11.0314	0.493918		PTPN18	0.380226	0.213332	0.561068
PVRL2	0.2	0.32	1.58		PALB2	0.608612	0.300477	0.493708		APOBEC3G	1.01275	0.567544	0.560397
SPON1	0.53	0.83	1.58		ZMAT2	5.01455	2.47179	0.492924		MLLT11	3.26484	1.81129	0.554786
RAB40C	1.37	2.14	1.57		ELP2	0.364872	0.179076	0.490791		ZNF3	0.797561	0.44239	0.554678
SCAMP1	0.2	0.31	1.57		RPL13A	126.771	62.1791	0.490482		SRCAP	0.248061	0.137541	0.554466
CD200	0.86	1.34	1.57		TMEM51	1.71454	0.839333	0.489539		LMAN2L	0.0991925	0.0546734	0.551184
THAP4	0.18	0.29	1.56		GK	1.41973	0.694634	0.489273		TSPYL4	0.573367	0.315954	0.55105
RAB11FIP3	0.25	0.39	1.56		ARL6IP1	14.7789	7.22365	0.48878		PICK1	1.48928	0.817841	0.549153
ENG	0.07	0.1	1.56		MLH3	1.043	0.509172	0.488181		CCDC56	7.384	4.05219	0.54878
CRELD2	0.35	0.54	1.55		BMPR2	0.479936	0.234113	0.487802		EML1	0.245513	0.134452	0.547639
TMEM129	0.04	0.07	1.55		MRPL44	0.311407	0.151759	0.487332		STK16	0.325501	0.178088	0.547121
CTDSP2	0.13	0.2	1.55		PURA	3.2449	1.57881	0.486552		C1orf110	0.421703	0.230012	0.545437
LFNG	0.38	0.58	1.55		MYST3	3.25389	1.5794	0.485387		ZNF691	0.471072	0.256738	0.545008
EBI3	0.19	0.29	1.54		SLC40A1	14.9841	7.25949	0.484478		TNPO3	2.19889	1.19792	0.544784
FXR2	0.06	0.09	1.54		HOMEZ	1.58342	0.765534	0.483469		ZNF341	0.0808327	0.0440118	0.544481
PRRC2B	0.04	0.07	1.53		DNAJC19	0.923065	0.445687	0.482834		LRRC47	1.82385	0.992105	0.543962
GTF3C5	0.19	0.28	1.51		CHCHD1	0.465383	0.224534	0.48247		NUBP2	1.23802	0.672489	0.543199
GATA6	4.99	3.34	0.67		POLR2H	7.63746	3.67059	0.480603		NUCKS1	6.98266	3.79145	0.54298
PYGL	3.2	2.14	0.67		NALCN	5.36792	2.57818	0.480294		EIF4G1	0.45474	0.246665	0.54243
MEN1	0.58	0.39	0.67		NUP43	1.17046	0.561036	0.479328		RUBCN	0.205944	0.111656	0.542169
MXRA7	20.04	13.32	0.66		FBXO32	11.5712	5.52046	0.477086		FAM134C	2.46947	1.33837	0.541968
KLHL28	0.09	0.06	0.66		DGKH	0.62203	0.296658	0.476919		AKR1E2	0.15942	0.0862808	0.541217
RBX1	6.47	4.29	0.66		MINA	0.213102	0.101455	0.476086		AGXT2L2	0.373571	0.201984	0.540685
GNAT2	24.59	16.29	0.66		COX11	7.58622	3.6103	0.475902		ZNF133	3.17642	1.71652	0.540393
HYAL2	0.94	0.62	0.66		TRAPPC4	4.7104	2.23709	0.474925		DIS3L	0.755565	0.406197	0.537607
RSPRY1	0.95	0.62	0.66		CAP1	35.9509	17.0692	0.474791		EFNB1	1.17283	0.629432	0.536679
SKA2	1.61	1.06	0.66		TRIM50	13.1848	6.24912	0.473964		MRPS34	2.2488	1.20318	0.535031
MRPL48	1.34	0.88	0.66		RPL15	75.9885	35.9626	0.473264		NEURL4	0.174476	0.0933189	0.534851
AFAP1L2	2.67	1.75	0.66		C17orf59	1.27932	0.60347	0.471712		TADA2A	0.748829	0.400115	0.534322
SEPT8	9.09	5.96	0.65		LRRC1	0.174555	0.0822808	0.471374		RBM26	0.56806	0.302929	0.533269
TRAPPC4	3.71	2.43	0.65		FAM159B	3.19401	1.50113	0.469984		CCDC125	0.145699	0.0775141	0.532015
MRPL24	3.88	2.54	0.65		RTN3	6.26013	2.94178	0.469922		PRPF19	0.217973	0.115954	0.531966
VAMP8	4.75	3.1	0.65		MED31	3.16702	1.48651	0.469371		RIOK1	0.120243	0.0639049	0.531465
BAIAP2L1	0.36	0.23	0.65		NUP205	0.487348	0.228092	0.468026		C17orf63	0.230178	0.12222	0.530978
PAFAH1B3	15.29	9.94	0.65		GPM6B	4.34935	2.03296	0.467418		KDM4A	0.201254	0.106774	0.530546
MYL12B	5.38	3.49	0.65		KIAA0101	1.54255	0.72084	0.467303		BAX	0.510539	0.270325	0.52949
IFNA1	0.9	0.59	0.65		PABPN1	1.81362	0.846852	0.466939		TMEM51	1.19149	0.626651	0.525938
C7H19orf56	9.27	6.01	0.65		RPL11	0.326606	0.152421	0.466683		HDHD1	0.200913	0.105443	0.52482
LUC7L3	2.15	1.39	0.65		PEG10	10.4732	4.88271	0.466208		TMEM199	0.292938	0.153584	0.524287
IGF2R	28.37	18.32	0.65		BTF3	3.49433	1.6265	0.465469		C15orf39	0.663205	0.346985	0.523194
CDC42	1.73	1.12	0.65		LOC100960375	11.0435	5.13711	0.465169		C3orf17	0.371608	0.194415	0.523172
C4orf46	1.76	1.13	0.64		TGFBR1	19.5328	9.08078	0.464899		TAF7	1.72883	0.904229	0.523031
SNRNP25	3.04	1.95	0.64		LOC105610751	0.149499	0.0694523	0.464568		IRGQ	0.703191	0.365492	0.519761
E4F1	0.33	0.21	0.64		TP53I3	0.878124	0.406961	0.463444		ZNF445	1.03204	0.535559	0.518934
MTMR14	0.08	0.05	0.64		CASP3	12.472	5.77877	0.463341		NFX1	0.0777048	0.0402524	0.518017
MRPL18	5.24	3.35	0.64		CARD6	0.693423	0.321007	0.462931		ZNF90	0.138645	0.0717383	0.517425
RAD9A	6.07	3.88	0.64		ZYG11B	6.9274	3.20178	0.462191		PURA	5.84119	3.00683	0.514764
GADD45GIP1	1.44	0.92	0.64		PLP2	45.6221	21.0249	0.46085		FAHD1	1.19531	0.613851	0.513551
ERH	10.15	6.49	0.64		LOC100850686	2.18786	1.0047	0.459216		ZNF470	0.389676	0.199946	0.513109
TTC9C	1.35	0.86	0.63		ZNF512	7.05567	3.24005	0.459212		FLNB	2.59721	1.32971	0.511978
EIF2B3	2.65	1.68	0.63		HSPBAP1	0.193174	0.0886191	0.458752		NCAPD2	0.386127	0.197578	0.511693
TRAPPC5	14.84	9.41	0.63		C9orf80	2.63781	1.20755	0.457783		TARS2	1.55003	0.790503	0.509992
RMND1	0.21	0.13	0.63		ZNF496	1.37863	0.628625	0.455976		TMEM161B	0.503814	0.256851	0.509813
NRM	3.56	2.25	0.63		CETN2	10.9439	4.98923	0.45589		CTCF	3.63131	1.85127	0.509807
FBXL12	0.17	0.11	0.63		GOLGA7	7.11705	3.24277	0.455634		MBD4	0.833572	0.424693	0.509486
IFI35	1.88	1.18	0.63		DNAJC15	11.5759	5.27066	0.455312		GTPBP3	0.374949	0.19081	0.508895
PKP4	3.21	2.02	0.63		GM2A	10.8119	4.92211	0.455248		TIMM10B	0.376547	0.191574	0.508766
DBP	1.4	0.88	0.63		SDCBP	24.2433	10.9921	0.453409		RALBP1	0.684416	0.346801	0.506711
PAIP2B	2.36	1.48	0.63		DALRD3	0.287074	0.130135	0.453317		TUSC2	2.05051	1.03772	0.506081
C17orf37	1.67	1.05	0.63		MTMR6	3.23182	1.46489	0.45327		DNASE1L1	0.0538146	0.0272283	0.505964
ZYG11B	3.67	2.29	0.63		ENPP2	12.6972	5.75172	0.452992		ELAC1	1.22115	0.617499	0.505672
FRK	0.8	0.5	0.63		WRN	1.44687	0.65463	0.452445		C21H14orf109	0.418276	0.210636	0.503581
PTPMT1	4.75	2.97	0.62		MRPL18	6.61085	2.98876	0.452099		PPIAP22	0.285772	0.143887	0.503501
ZNF436	1.47	0.91	0.62		TMEM216	0.191935	0.0867335	0.45189		CCDC71	0.405695	0.204178	0.503279
APOM	0.64	0.4	0.62		RSPRY1	0.957557	0.432487	0.451657		DNMT3A	0.980968	0.4937	0.503278
CUTA	16.05	9.98	0.62		NAA10	3.47072	1.56108	0.449787		ZNF208	0.101617	0.0511328	0.503194
CCDC28B	2.01	1.25	0.62		LOC100851398	2.34799	1.05484	0.449255		CD247	0.0659727	0.0331752	0.502862
GM2A	10.49	6.49	0.62		SDHC	9.12019	4.09716	0.44924		MTMR4	0.0617086	0.0310175	0.502645
NFYC	1.51	0.93	0.62		CAV1	0.484564	0.217414	0.44868		CCDC134	0.135167	0.0679146	0.502448
DDR1	0.31	0.19	0.62		AKAP2	5.77461	2.58186	0.447105		EXOSC3	1.32101	0.663235	0.502066
SCIN	1.43	0.88	0.62		PRDM4	1.3159	0.588049	0.44688		CNOT8	0.281197	0.141172	0.502037
APH1B	1.09	0.67	0.61		SSR3	13.5773	6.05957	0.446303		RNF115	3.7997	1.9028	0.500776
CNPY2	4.71	2.89	0.61		NRM	6.53731	2.91749	0.446283		C2orf68	0.499097	0.249882	0.500669
PPIAP22	0.27	0.17	0.61		C2orf49	0.442242	0.197052	0.445576		ERVW-1	0.193181	0.0963156	0.498578
AURKAIP1	4.5	2.75	0.61		TXNL4A	5.82653	2.59077	0.444651		SP110	0.446148	0.222087	0.497788
DYNC2LI1	20.4	12.46	0.61		PAIP2B	2.59102	1.15094	0.444202		FBXO22	0.4049	0.201533	0.497736
PODNL1	0.06	0.03	0.61		SEPT8	10.2834	4.56667	0.444082		PGBD1	0.191465	0.0952494	0.497478
UQCC	9.92	6.05	0.61		CREG1	7.27803	3.2281	0.443541		SETDB1	0.153731	0.0764365	0.49721
MGST3	11.52	7.01	0.61		ZNF263	1.35831	0.601388	0.442746		ACTR5	1.39628	0.693197	0.49646
KIAA1274	1.12	0.68	0.61		ANAPC16	2.01965	0.893067	0.442189		MEN1	0.307798	0.152793	0.496406
CYB5A	2.21	1.34	0.61		FITM2	1.2172	0.537981	0.441984		TEF	1.5014	0.745225	0.496354
UGP2	8.17	4.95	0.61		NDUFAB1	9.50067	4.18844	0.440857		TARBP1	0.728959	0.361757	0.496265
TMEM119	0.86	0.52	0.61		SUMO1	17.6998	7.78048	0.439581		DEF8	0.78329	0.387428	0.494616
HNRNPUL2	0.21	0.13	0.61		C8H9orf23	1.86023	0.817716	0.439578		GLTPD1	1.55483	0.768457	0.494239
POLR2G	10.27	6.21	0.61		YEATS2	2.86728	1.25916	0.439148		TCOF1	0.344713	0.170265	0.493934
RPRD1A	3.17	1.91	0.6		CFDP1	5.66	2.48443	0.438945		E4F1	0.300352	0.148081	0.493027
NUDCD2	1.32	0.8	0.6		SF3B6	10.7002	4.65978	0.435487		HBA1	28.7427	14.1599	0.492643
ATPIF1	0.92	0.55	0.6		PSMB1	23.7639	10.3427	0.435226		ZNF428	0.454141	0.223678	0.492529
HDDC3	0.42	0.25	0.6		TSC22D4	1.99342	0.867104	0.434982		MTMR14	0.079881	0.0393111	0.492121
ARL4D	2.42	1.45	0.6		APOA1BP	5.16391	2.24479	0.434706		SNRNP35	0.321721	0.158098	0.491413
PHF5A	6.39	3.82	0.6		MRPL48	1.52593	0.663227	0.434638		C7H5orf45	0.118989	0.0583005	0.489966
SS18L2	3.37	2.01	0.6		PCGF5	16.8717	7.32343	0.434065		RASL11B	2.36271	1.15745	0.489882
FAM165B	9.94	5.94	0.6		TTC31	0.402591	0.174645	0.433803		CDAN1	1.1034	0.53911	0.48859
ALDH6A1	1.43	0.86	0.6		TL	1.2067	0.522136	0.432697		RNF219	0.0792707	0.0387104	0.488332
ARPC4	5.21	3.09	0.59		POLR2I	0.543406	0.234958	0.432381		NSUN3	0.123099	0.0600605	0.487903
NALCN	3.5	2.08	0.59		CHCHD5	5.48094	2.36126	0.430812		DDX42	0.324397	0.158035	0.487166
MRPS23	6.71	3.98	0.59		PSMA6	15.8012	6.79226	0.429856		PANK1	0.334845	0.162844	0.486326
SPA17	0.28	0.17	0.59		KIAA1274	2.36113	1.0128	0.428947		RNF113A	0.760211	0.369631	0.486222
SETDB1	0.18	0.1	0.59		GPX1	23.1472	9.90861	0.428069		ULK3	0.140953	0.0684802	0.485836
LOC100850686	1.64	0.97	0.59		SBDS	13.6535	5.84352	0.427986		GANAB	0.107273	0.0520814	0.485505
MTIF3	1.91	1.13	0.59		TNFAIP8L2	0.113279	0.0483734	0.427027		LRWD1	0.417922	0.20285	0.485377
MLLT11	2.15	1.27	0.59		CCDC84	0.971002	0.4143	0.426673		NAT10	0.582121	0.28218	0.484745
LAMTOR3	0.99	0.58	0.59		CDAN1	2.52661	1.07742	0.426429		PABPN1	1.47466	0.712239	0.482985
EID1	9.97	5.89	0.59		MIOS	0.651049	0.27748	0.426205		DUSP6	2.79015	1.3458	0.482341
COMMD3	0.21	0.12	0.59		HMGB1	15.7938	6.73072	0.426162		RP9	0.271373	0.130067	0.479291
UROD	3.17	1.86	0.59		HAUS2	2.57777	1.09848	0.426135		COG8	0.728087	0.348563	0.478738
SCP2	1.39	0.81	0.58		C12orf76	0.107128	0.0453362	0.423196		CLEC1A	0.345067	0.164907	0.477899
OST4	25.8	15.01	0.58		AP3B1	4.08139	1.72703	0.423147		SLC7A6OS	2.01602	0.963253	0.4778
BLOC1S1	8.19	4.75	0.58		ZNF691	1.10766	0.468354	0.422831		ZNF576	0.172896	0.0824565	0.476915
NLE1	0.26	0.15	0.58		EEF1A1	29.2444	12.3377	0.421883		METTL14	1.75634	0.834394	0.475075
COG8	0.75	0.44	0.58		SRP14	13.3846	5.64278	0.421586		CYB561D1	0.16479	0.0781109	0.474004
BAX	0.2	0.12	0.58		UGP2	12.7826	5.3855	0.421314		TMEM126B	0.202767	0.0957166	0.472052
CHD6	0.77	0.45	0.58		GEMIN7	0.872982	0.367303	0.420745		CARD6	0.490525	0.23136	0.471657
DHX40	4.62	2.65	0.57		INO80C	2.51247	1.05671	0.420587		C1H21ORF2	0.263431	0.124207	0.4715
GPRC5B	2.21	1.26	0.57		C1orf212	9.66812	4.06445	0.420397		C18H19orf12	0.374465	0.176558	0.471493
SLPI	0.39	0.22	0.57		TEF	16.5807	6.96244	0.419913		RMND1	0.259102	0.121964	0.470719
NBR1	9.7	5.53	0.57		KNOP1	1.06024	0.445172	0.419879		TCF19	1.31746	0.618995	0.46984
PEX19	1.43	0.81	0.57		CHMP4C	1.30505	0.54609	0.418445		GPRC5B	1.71115	0.803434	0.469529
H1F0	2.47	1.4	0.57		LOC100516282	0.906191	0.378744	0.417951		MAPK14	1.45305	0.681524	0.469029
MRPL43	0.87	0.49	0.56		ABHD11	2.3607	0.986502	0.417885		MBLAC1	0.506271	0.237335	0.46879
CISD1	2.03	1.14	0.56		MMD	5.85005	2.4409	0.417245		MUS81	0.880023	0.412539	0.468782
UBXN7	0.1	0.05	0.56		NTAN1	2.36376	0.985822	0.417058		PUS3	3.11632	1.46031	0.468601
LSM7	12.71	7.12	0.56		ARHGDIB	0.335476	0.139584	0.416079		EFNA4	0.111661	0.0523031	0.46841
CDS2	2.43	1.36	0.56		PSME1	14.9253	6.20586	0.415793		NLE1	0.202464	0.0947694	0.468082
DDX6	2.68	1.5	0.56		SCIN	1.32827	0.551834	0.415452		ZNF496	1.18172	0.553083	0.468032
ERVW-1	0.25	0.14	0.56		SACM1L	7.09642	2.9477	0.415379		ACBD4	0.598028	0.279788	0.46785
ELAC1	1.16	0.64	0.56		LYRM7	0.0882588	0.0366109	0.414813		GJA4	0.40004	0.186793	0.466935
MBD4	1.05	0.58	0.55		C4orf3	10.4265	4.32302	0.414618		KLHL28	0.151897	0.070824	0.466262
ZNF691	0.57	0.32	0.55		EIF1AD	2.63697	1.09123	0.41382		ZC3HC1	1.8533	0.863649	0.466007
HIST1H4G	0.71	0.39	0.55		RRS1	0.193954	0.0802391	0.413702		C27H4orf41	0.407305	0.189772	0.465922
C1orf212	4.6	2.55	0.55		ZC3HC1	4.13914	1.71122	0.413424		MLYCD	0.270698	0.126092	0.465804
MPV17	3.83	2.12	0.55		GNAT2	41.4725	17.0942	0.412183		RAD17	0.82459	0.384002	0.465688
VHL	3.11	1.72	0.55		FANCG	3.58456	1.47722	0.412108		DDR1	0.287638	0.133907	0.46554
CENPB	12.97	7.17	0.55		RPS26	202.444	83.2645	0.411296		ARL4D	2.55268	1.18252	0.463246
LRRC47	1.7	0.94	0.55		EIF4G1	0.439191	0.18032	0.410573		DDX28	0.955559	0.441272	0.461795
EXOSC3	1.39	0.77	0.55		RPRD1A	6.07056	2.49035	0.410234		MCTS1	1.51792	0.69996	0.46113
PTEN	2.23	1.23	0.55		C10orf137	1.2789	0.523844	0.409604		PTCD1	0.108959	0.0502414	0.461104
MGST1	0.82	0.45	0.55		DENR	2.33919	0.955689	0.408556		ELF5	0.0792192	0.0364783	0.460473
COX17	6.76	3.7	0.55		RPL35A	19.7707	8.07281	0.408321		FBXL12	0.12929	0.0595296	0.460434
SRPK1	0.85	0.47	0.55		TCEB2	14.2333	5.7916	0.406906		KLHL9	1.53633	0.70461	0.458631
TL	1.43	0.78	0.55		STAR	0.259123	0.105429	0.406867		PAN2	0.561116	0.257235	0.458435
GRM4	0.43	0.24	0.54		C9orf114	2.07175	0.841839	0.406343		EEF2K	3.14425	1.43795	0.457329
IDH1	3.78	2.05	0.54		TMEM126B	0.105474	0.0427892	0.405683		FHOD3	0.844728	0.38505	0.455827
TMEM70	0.7	0.38	0.54		POLE4	10.9367	4.42787	0.404862		GEMIN7	0.66473	0.302103	0.454475
PTCD1	0.1	0.05	0.54		DHX9	1.23551	0.500198	0.404852		ATRN	1.49025	0.675715	0.453422
TOMM5	3.4	1.84	0.54		PNPLA8	0.86234	0.348826	0.404511		MTERFD3	0.340075	0.153811	0.452284
SRSF10	2.19	1.18	0.54		RARS	3.78392	1.52989	0.404314		NME1	0.484577	0.21832	0.450536
SAT2	1.24	0.67	0.54		PEX19	2.08654	0.842997	0.404017		SNAPC4	0.272241	0.122107	0.448524
ANAPC13	0.63	0.34	0.54		PARK7	14.6433	5.9152	0.403952		FEN1	0.108671	0.0487078	0.448214
LOC100851398	1.81	0.98	0.54		PHF5A	8.16522	3.29055	0.402996		OSBPL7	0.681431	0.305014	0.447608
APOD	0.82	0.44	0.54		CHD6	1.52592	0.613781	0.402236		LMO7	0.574629	0.257108	0.447433
C1orf31	1.1	0.59	0.53		PAFAH1B3	15.1191	6.05205	0.400292		C11orf83	3.07102	1.37026	0.446189
SNRPA	5.86	3.12	0.53		S100P	4.80169	1.91874	0.399597		CIR1	0.999542	0.445568	0.445772
KLHL9	2.51	1.34	0.53		BANF2	5.01505	1.9971	0.398221		HYAL2	0.449749	0.200206	0.44515
WDYHV1	0.39	0.21	0.53		NOL12	3.20997	1.27434	0.396994		OGT	0.937883	0.417439	0.445086
S100P	2.96	1.57	0.53		TRAPPC5	23.7285	9.40885	0.396522		COQ6	0.288076	0.128071	0.444573
HIGD2A	7.19	3.8	0.53		VHL	3.32334	1.31773	0.396507		TAOK2	1.16956	0.519211	0.443938
CHCHD1	0.57	0.3	0.53		DIAPH1	2.09261	0.828014	0.395685		PKDCC	2.15397	0.953519	0.44268
TEP1	3.92	2.07	0.53		SNRNP25	6.57406	2.59965	0.39544		ZNF581	0.271421	0.120043	0.442278
TP53I3	0.67	0.35	0.53		COX5B	27.2913	10.7552	0.394087		TMEM70	0.903795	0.399194	0.441687
MT-ND1	4.26	2.24	0.53		MTIF3	3.70089	1.45405	0.392892		DNAJB4	0.145354	0.064068	0.440773
LIMA1	1.01	0.53	0.52		ZEB1	19.3292	7.56339	0.391294		CDCA7	0.212675	0.0935147	0.439706
C9orf114	0.55	0.29	0.52		FAM165B	11.9449	4.66959	0.390928		ZNF142	0.336554	0.147046	0.436918
CNOT8	0.26	0.13	0.52		HLA-DMA	0.224325	0.0872151	0.388789		ZFP1	0.267484	0.116729	0.436396
GLTPD1	1.26	0.66	0.52		MXRA7	56.8567	22.0947	0.388604		ZNF613	0.459247	0.200221	0.435977
C9orf80	2.06	1.07	0.52		ACTR5	3.32951	1.29118	0.387798		PLEKHF1	0.164297	0.071509	0.435243
TEF	1.72	0.9	0.52		SMPX	3.35669	1.30112	0.38762		SERTAD3	2.13559	0.924317	0.432816
LRRC42	0.32	0.16	0.52		DHX40	5.36614	2.07659	0.38698		TELO2	0.518426	0.223991	0.432061
OSBPL7	0.87	0.45	0.52		RPS20	400.657	154.822	0.38642		ASS1	0.116713	0.0502892	0.430879
ACBD4	0.64	0.33	0.52		NAA50	10.7107	4.13773	0.386318		NARFL	1.35896	0.585371	0.430749
FNDC5	0.17	0.09	0.52		ZNF99	0.474945	0.183197	0.385722		C8H9orf23	1.44713	0.623071	0.430555
ORMDL2	3.79	1.95	0.52		LOC100848900	3.87808	1.49584	0.385716		OMA1	0.38373	0.16498	0.429937
METTL14	1.88	0.97	0.51		GOSR1	2.87684	1.10913	0.385539		LOC105616355	0.10489	0.0450885	0.429865
FEN1	0.12	0.06	0.51		APH1B	2.43639	0.932245	0.382634		TSEN2	0.058634	0.0251419	0.428794
SLC16A5	0.13	0.06	0.51		TRIM37	0.564514	0.215976	0.382588		NR2F6	1.68857	0.723308	0.428355
TMEM126B	0.17	0.09	0.51		ATP5G1	37.5793	14.3718	0.38244		EPM2AIP1	0.80826	0.34504	0.426892
KCTD1	0.42	0.22	0.51		POLR1D	25.2472	9.64738	0.382116		TMEM62	0.450752	0.192105	0.426187
NDUFV2	11.22	5.75	0.51		AFAP1L2	3.62866	1.38286	0.381095		C19orf39	2.00464	0.854153	0.426089
FANCG	2.16	1.1	0.51		RPS7	126.213	48.058	0.380768		UBXN7	0.205916	0.0877314	0.426055
C1H21ORF2	0.28	0.14	0.51		MED7	1.06742	0.406379	0.380712		TOR3A	0.0645986	0.027512	0.425892
C7H19orf79	6.25	3.2	0.51		DYNLT3	10.8686	4.13683	0.380622		KNOP1	0.619397	0.26342	0.425285
BMPR2	0.55	0.28	0.51		TTC9C	0.933564	0.355295	0.380578		WWP2	4.5181	1.91909	0.424757
PEX10	0.27	0.14	0.51		TCEAL8	10.0481	3.81881	0.380054		TST	0.352231	0.148733	0.422261
DDX28	1.09	0.55	0.51		ZNF445	2.95469	1.12082	0.379337		TRAC	0.160244	0.067459	0.420977
KIAA0232	1.42	0.72	0.51		IDH3A	1.93547	0.731744	0.378071		CCDC76	0.655546	0.274474	0.418696
ERAP1	0.49	0.25	0.51		C19orf53	19.9753	7.54937	0.377936		TTC31	0.152256	0.0637354	0.418608
TAF7	1.77	0.89	0.5		PHYH	0.917582	0.346481	0.377602		NDUFS1	0.358841	0.150096	0.418281
CALML4	3.28	1.65	0.5		DDX19B	0.715182	0.26841	0.375302		C2orf49	0.417175	0.174334	0.417892
ZC3HC1	2.45	1.23	0.5		RBX1	13.0085	4.88119	0.375229		NKTR	0.545901	0.227985	0.417631
PKDCC	2.97	1.49	0.5		DNMT3A	2.05331	0.769664	0.37484		NOSTRIN	0.162039	0.067619	0.4173
FITM2	0.66	0.33	0.5		GLTPD1	3.8711	1.4506	0.374726		TRMT1L	0.0984739	0.0408432	0.414762
ART4	0.22	0.11	0.5		TMCO6	24.2118	9.05204	0.373868		ZNF605	0.419105	0.17338	0.413692
TMEM161B	0.58	0.29	0.5		COMMD6	5.02602	1.87471	0.373001		RPAP1	0.906138	0.374039	0.412784
MMAA	0.62	0.31	0.5		ECE2	0.449303	0.167526	0.372857		PSPC1	0.398107	0.162586	0.408399
MTX3	0.34	0.17	0.5		PCM1	5.15187	1.92035	0.372749		LCAT	4.85424	1.98165	0.40823
TCF20	0.12	0.06	0.5		MPZL3	1.1632	0.433412	0.372604		MMAA	0.593798	0.241744	0.407115
SLC7A3	0.1	0.05	0.5		GABARAP	57.8056	21.5334	0.372514		ZNF518A	0.16793	0.0682229	0.406259
PCTP	0.05	0.02	0.5		LGALS1	293.487	109.191	0.372048		ZBTB9	0.0350337	0.0141812	0.404786
HDHD2	1.52	0.75	0.49		CUTA	22.0402	8.19263	0.371714		FIBIN	4.49106	1.81455	0.404037
ZNF142	0.37	0.18	0.49		PYGO2	1.34775	0.500897	0.371654		ANKZF1	1.05394	0.425207	0.403446
WDR33	0.17	0.08	0.49		PYGL	4.80985	1.78702	0.371533		LASS5	0.925829	0.372959	0.402839
RFXAP	0.59	0.29	0.49		PPP1R3B	0.785171	0.291648	0.371445		KIF15	0.0506365	0.0203612	0.402105
PARP14	0.5	0.25	0.49		LHFPL2	9.32088	3.43989	0.369052		TUBD1	0.797044	0.319103	0.400358
ESR1	0.18	0.09	0.49		DDX28	1.26308	0.465546	0.36858		LRRC42	0.417138	0.166885	0.400072
RNF219	0.11	0.05	0.49		HDDC3	0.640504	0.23577	0.368101		ALG9	0.807616	0.322867	0.399778
UBE3A	2.79	1.37	0.49		BBIP1	4.31777	1.58741	0.367647		CDC42	3.17107	1.26632	0.399334
IPO8	1.51	0.74	0.49		MIER1	9.96702	3.66071	0.367282		ARHGEF18	0.1256	0.0500912	0.398815
MALT1	0.51	0.25	0.49		IPO8	1.24765	0.457951	0.367052		PYCR2	0.16165	0.064066	0.396325
TSC22D4	0.74	0.36	0.49		SAT2	2.00229	0.732698	0.36593		LMO2	0.900222	0.356578	0.3961
TELO2	0.63	0.31	0.49		AURKAIP1	10.7362	3.92562	0.365645		PODNL1	0.0793348	0.031347	0.395123
NFX1	0.06	0.03	0.49		FKBP5	3.84769	1.4064	0.365517		MRPL44	0.260521	0.102797	0.394584
ARHGEF18	2.95	1.44	0.49		AGK	0.294269	0.107535	0.36543		KIAA1958	0.0254167	0.01	0.393443
SIRT7	0.09	0.04	0.49		NDST2	1.19422	0.436172	0.365236		HOXA7	0.230511	0.0904908	0.392565
C14orf101	1.79	0.87	0.49		HMGN3	1.03344	0.377432	0.36522		ESRP2	0.0720972	0.0282161	0.391362
BBIP1	2.41	1.17	0.49		RPS15A	35.5358	12.9721	0.365043		CCDC84	0.987057	0.385385	0.390438
ZNF90	0.11	0.05	0.49		ZNF436	1.40511	0.512304	0.364601		TMEM42	0.0810323	0.0316164	0.390171
HOXA7	0.28	0.13	0.49		LSM10	2.63986	0.961827	0.364347		ADAM33	1.31273	0.511195	0.389413
MBP	0.14	0.07	0.48		PSMB3	15.8882	5.78316	0.36399		KBTBD4	0.57203	0.221743	0.387643
RUBCN	0.26	0.13	0.48		EFNB1	2.30692	0.838012	0.36326		SAC3D1	0.159034	0.0616166	0.387443
PHF11	0.1	0.05	0.48		ACTR2	1.5733	0.570935	0.362889		MINA	0.240966	0.0933079	0.387224
TIMM8B	2.55	1.23	0.48		CD14	2.62997	0.953665	0.362615		NUP43	0.813193	0.314858	0.387188
ABLIM1	11.97	5.79	0.48		UQCR10	21.4208	7.73917	0.361292		ZNF512	3.9411	1.52514	0.386982
CCDC115	2.44	1.18	0.48		TMEM126A	4.40133	1.58986	0.361222		C19H17orf90	0.0626987	0.0242488	0.38675
TMEM51	0.7	0.34	0.48		SCAND1	48.2547	17.3877	0.360332		LOC537017	0.178525	0.0689239	0.386075
ASAP3	0.07	0.03	0.48		MRPS23	12.2101	4.38474	0.359108		ZNF768	0.200416	0.0772226	0.385312
PARP9	0.17	0.08	0.48		UXT	3.77091	1.35278	0.358741		C12orf65	0.869661	0.334924	0.38512
TUBB4	32.18	15.46	0.48		CCDC115	2.52842	0.907046	0.35874		PYGO2	0.375704	0.144377	0.384283
JRKL	0.54	0.26	0.48		NBR1	24.5733	8.77524	0.357105		HINFP	0.578719	0.221342	0.382468
LOC615263	1.13	0.54	0.48		CHCHD10	25.4881	9.09889	0.356985		MYO7A	0.0937102	0.0357441	0.381432
DICER1	1.46	0.7	0.48		MRPL43	0.77965	0.278199	0.356825		WDYHV1	0.405448	0.154194	0.380307
LMO2	2.56	1.23	0.48		TPD52	1.07871	0.384458	0.356407		KIF26A	0.316019	0.12012	0.380103
LOC101111337	2.05	0.98	0.48		DYNC2LI1	24.9735	8.87467	0.355363		FAM219B	0.0490702	0.0185879	0.378803
AKAP8	0.08	0.04	0.48		APP	81.1854	28.8009	0.354754		MAGEA1	0.777669	0.29337	0.377242
PRUNE	0.44	0.21	0.48		ANAPC13	0.368513	0.1307	0.354669		LIMA1	1.06829	0.402608	0.37687
ZFYVE26	0.62	0.3	0.48		STX18	1.32935	0.471377	0.354591		TNFAIP8L2	0.130197	0.0481765	0.370028
LOC105602888	1.11	0.53	0.48		LUC7L3	2.23356	0.791975	0.354579		VPS18	0.776903	0.285082	0.366947
C18H19orf12	0.45	0.21	0.48		HDHD2	1.47507	0.522813	0.354434		SCO2	0.245373	0.0889342	0.362445
FTSJD1	1.01	0.48	0.47		PTEN	0.34225	0.12082	0.353019		ZC3H10	0.437621	0.158402	0.361961
CDC6	0.07	0.03	0.47		RPS29	287.561	101.299	0.352268		NDST2	0.737977	0.264628	0.358585
PIK3IP1	0.05	0.02	0.47		MRPL24	6.50573	2.26557	0.348243		PIK3IP1	0.0753384	0.0269083	0.357167
RNASE6	0.85	0.4	0.47		FAM13A	7.28237	2.53548	0.348167		GTPBP5	0.779168	0.277635	0.356322
TRIM6-TRIM34	0.07	0.03	0.47		SAP30L	4.53452	1.57849	0.348104		GATA3	0.0392617	0.0139719	0.355866
ZNF714	1.23	0.58	0.47		SPCS1	0.710052	0.246552	0.347231		C8orf58	0.0386699	0.0137346	0.355176
TNPO3	2.31	1.09	0.47		CISD1	2.48666	0.862743	0.346949		SLC16A5	0.123621	0.0436404	0.353019
LOC106502965	0.22	0.11	0.47		FAHD1	1.40542	0.48737	0.346778		PEX10	0.193098	0.0678737	0.351499
SKP2	0.66	0.31	0.47		PSPC1	0.902419	0.312758	0.346577		C17orf59	0.542692	0.189442	0.349079
MGST2	0.22	0.11	0.47		PFDN2	0.46353	0.159496	0.34409		FAM13A	0.623721	0.217068	0.348021
NLRP1	0.32	0.15	0.47		TNRC6A	4.81367	1.6557	0.343957		TMEM216	0.167921	0.0572135	0.340716
C19orf39	1.54	0.72	0.47		TOR3A	0.416469	0.143234	0.343924		SUGP2	0.173621	0.059132	0.340581
HYLS1	0.72	0.34	0.47		GADD45GIP1	3.62282	1.23841	0.341835		CITED2	0.790732	0.268228	0.339215
PSMG3	0.91	0.43	0.47		C1orf31	1.00317	0.342741	0.341659		PATZ1	0.304323	0.102583	0.337086
SLC10A3	0.35	0.17	0.47		CCDC28B	2.84041	0.969407	0.341291		MED7	0.725475	0.242968	0.334909
CD247	0.1	0.05	0.47		VAMP8	7.86192	2.6831	0.341278		ZNF347	0.51334	0.171825	0.33472
UGGT1	0.59	0.28	0.47		UQCRB	10.553	3.59603	0.340757		ORC3	0.616115	0.200618	0.325618
FAM134C	1.78	0.83	0.47		TOMM5	3.06807	1.0451	0.340636		SMARCAD1	1.15456	0.37458	0.324435
SBK1	0.07	0.03	0.47		TRAPPC1	1.13713	0.3872	0.340507		ITCH	0.676293	0.219258	0.324206
EZH1	0.12	0.05	0.46		TEP1	3.50985	1.19461	0.340358		TMEM140	0.085536	0.0276932	0.32376
CHES1L1	4.81	2.24	0.46		PSMB7	13.4196	4.56711	0.340331		PALB2	0.591563	0.191487	0.323697
MRPL34	0.7	0.33	0.46		ERH	6.04294	2.05499	0.340064		PRPF40B	0.59217	0.191461	0.32332
APOA1	4.59	2.13	0.46		EXOSC3	2.50859	0.847101	0.33768		PDLIM3	0.226138	0.0730066	0.322841
ZNF341	0.1	0.05	0.46		FAM162A	14.0905	4.75587	0.337524		ZNF263	0.520698	0.166887	0.320507
C19H17orf90	0.06	0.03	0.46		TXNIP	26.8979	9.06279	0.336932		LOC105613614	0.210464	0.0671482	0.319049
FLRT3	2.17	1.01	0.46		PSENEN	29.9756	10.0787	0.33623		DGUOK	0.0723313	0.0226829	0.313597
SLC3A1	2.93	1.36	0.46		TIMM8B	1.72351	0.579094	0.335996		FNDC5	0.0619639	0.0192871	0.311263
RDH14	2.26	1.04	0.46		MRPS34	4.67513	1.57013	0.335847		LSM10	1.49624	0.461101	0.308173
GALNT5	0.25	0.12	0.46		SPA17	0.316152	0.106128	0.335687		CCDC109B	0.192635	0.0591688	0.307156
GJA4	0.95	0.44	0.46		NTN4	1.12665	0.378054	0.335556		TNRC6A	4.37419	1.3291	0.303851
TRIM5	0.55	0.25	0.46		CNPY2	3.01528	1.01072	0.335201		C14orf28	0.178	0.0539527	0.303106
VANGL1	0.22	0.1	0.46		NUCKS1	26.2776	8.80259	0.334985		WDR6	2.64582	0.797482	0.301412
ZNF208	0.52	0.24	0.46		C11orf83	2.78059	0.93006	0.334483		C8H9ORF156	0.134417	0.0400965	0.298299
TAF5	0.15	0.07	0.46		GSTP1	78.5271	26.2518	0.334302		HKR1	0.622116	0.182909	0.294011
TCF19	3.42	1.57	0.46		EID1	18.3878	6.14126	0.333986		TXNIP	18.1123	5.27001	0.290963
TAOK2	1.35	0.62	0.46		RPLP2	335.122	111.795	0.333594		PPP1R3B	0.505639	0.143821	0.284433
GTPBP3	0.3	0.14	0.46		APOM	0.741872	0.246845	0.332733		MRGPRF	0.404866	0.113271	0.279774
PLAC8	0.14	0.06	0.46		ATP6V1E1	16.4591	5.45997	0.33173		TERT	0.0853787	0.0235816	0.2762
NUBP2	1.39	0.64	0.46		WDR38	4.10233	1.36053	0.331648		BAIAP2L1	0.414312	0.112231	0.270886
SAC3D1	0.16	0.07	0.46		ATOX1	11.1823	3.70427	0.331262		FAM101A	0.236354	0.06313	0.267099
TOMM40L	0.92	0.42	0.46		MBD4	1.38778	0.457953	0.329991		SDPR	0.738278	0.195544	0.264865
ERBB3	0.39	0.18	0.46		UBL5	33.4214	11.0005	0.329144		HOXA4	0.0513536	0.0134045	0.261024
ATXN3	0.89	0.41	0.46		RPL36AL	95.143	31.2567	0.328523		CTGF	20.8294	5.39173	0.258851
SRCAP	0.32	0.15	0.46		AP4M1	17.0703	5.60662	0.328444		CCDC8	6.79325	1.73033	0.254713
ATXN7L3	0.17	0.08	0.46		SS18L2	6.61381	2.17143	0.328318		SENP8	0.312555	0.0795815	0.254616
MTERFD3	0.19	0.09	0.46		TOMM7	7.31793	2.39979	0.327933		EEF1A2	0.166635	0.0399247	0.239593
DGCR8	4.1	1.87	0.46		GRM4	0.684727	0.224457	0.327806		MLH3	0.122812	0.0293748	0.239186
RAD50	0.08	0.03	0.46		ADORA3	0.0826659	0.0270527	0.327253		L3MBTL1	0.175169	0.0416697	0.237883
ZNF3	1.38	0.63	0.45		RPL32	301.48	97.7521	0.32424		FAM83D	2.54698	0.58189	0.228463
APOBEC3G	0.85	0.39	0.45		CHRND	3.76748	1.22131	0.324172		ZBED5	1.46928	0.332937	0.226599
C3orf23	0.18	0.08	0.45		LLPH	13.8968	4.50123	0.323904		FZD2	1.28414	0.288359	0.224555
RNF149	0.16	0.07	0.45		MGST1	0.5671	0.183365	0.323337		BET1L	0.142327	0.0299557	0.21047
SAP30L	3.07	1.38	0.45		RNF115	3.24865	1.04938	0.323019		C9H6ORF203	0.802423	0.15619	0.194648
PTPN18	0.65	0.29	0.45		PKP4	4.55476	1.46835	0.322377		CALY	0.107513	0.0203906	0.189657
RAD17	0.81	0.37	0.45		LRRC47	4.59926	1.47858	0.321481		GPD1	0.107472	0.0195488	0.181897
PFAS	0.09	0.04	0.45		TXNDC17	2.79537	0.898414	0.321393		NIPAL4	0.260827	0.0404973	0.155265
CDCA7	0.71	0.32	0.45		MGST3	11.0163	3.53556	0.32094
FLNB	3.24	1.45	0.45		CCDC56	7.99067	2.55421	0.319649
WWP2	2.93	1.32	0.45		RPS10	261.48	83.4546	0.319162
TADA2A	1.02	0.46	0.45		CCNDBP1	4.12645	1.30571	0.316426
PRDM4	0.88	0.39	0.45		PUS3	4.36035	1.37174	0.314594
SDHAF1	0.24	0.11	0.45		C19orf70	8.16318	2.55267	0.312706
SPRY3	0.08	0.04	0.45		PPIA	234.088	73.0464	0.312047
PI3	0.15	0.07	0.45		IFI35	6.21056	1.93713	0.311909
TMEM62	0.58	0.26	0.45		HSD17B12	5.23481	1.63251	0.311857
C27H4orf41	0.45	0.2	0.45		SNRPA	8.77415	2.73361	0.311553
C14orf28	0.09	0.04	0.45		PFDN1	6.99618	2.17939	0.311512
LOC100847129	1.48	0.66	0.45		IDH1	4.95114	1.53671	0.310375
COQ6	0.26	0.12	0.45		ATP7B	0.191685	0.0593173	0.309452
LURAP1L	2	0.89	0.45		ORMDL2	7.68106	2.37442	0.309126
PLEKHF1	0.23	0.1	0.45		ARL4D	3.72911	1.15264	0.309092
TNNI1	0.22	0.1	0.45		CYB5A	4.54023	1.40147	0.308678
TARDBP	0.43	0.19	0.44		EIF4EBP1	27.4146	8.3965	0.306278
PRRX1	2.37	1.05	0.44		CALML4	10.4442	3.19243	0.305665
ZNF445	1.4	0.62	0.44		ATP5E	37.8644	11.5694	0.305549
SDR39U1	0.38	0.17	0.44		TTC35	14.1015	4.30657	0.305398
PDE4DIP	2.74	1.22	0.44		ALG9	2.25725	0.689046	0.305259
OMA1	0.36	0.16	0.44		C3orf17	0.72798	0.221411	0.304145
C15orf57	1.29	0.57	0.44		MPV17	4.97828	1.50952	0.30322
TOR3A	0.11	0.05	0.44		C17orf37	4.07572	1.23216	0.302318
CCDC34	1.62	0.71	0.44		RP9	0.45329	0.13675	0.301684
ACTR5	2.03	0.89	0.44		UROD	3.9649	1.18471	0.2988
SCO2	0.34	0.15	0.44		SAMHD1	2.59718	0.775036	0.298414
ST6GALNAC2	0.62	0.27	0.44		SRSF10	3.70971	1.10414	0.297637
MAP3K6	0.17	0.08	0.44		CCRL2	0.242505	0.0718967	0.296475
DEF8	0.77	0.34	0.44		EIF2B3	4.1984	1.23338	0.293773
CIRBP	0.48	0.21	0.44		MRPL34	2.73862	0.800796	0.292409
SNAPC4	0.3	0.13	0.44		RAD23A	21.1595	6.18191	0.292158
MUS81	0.93	0.41	0.44		TARDBP	0.385483	0.11253	0.29192
TIMM10B	0.44	0.19	0.43		SNRPG	18.5064	5.38102	0.290764
FAM101A	0.43	0.19	0.43		RAD9A	17.2479	5.00684	0.290287
NOSTRIN	0.12	0.05	0.43		SLC3A1	9.59524	2.77452	0.289156
HAUS5	0.04	0.02	0.43		TUSC2	3.84286	1.11089	0.28908
LOC106990473	0.76	0.33	0.43		MYEOV2	7.34932	2.11772	0.288152
RREB1	1.96	0.84	0.43		C7H19orf56	15.3827	4.40466	0.286338
GEMIN7	0.8	0.35	0.43		MYL6	379.245	108.382	0.285784
TSC1	0.45	0.2	0.43		CENPB	28.5707	8.12873	0.284513
BOLA1	0.32	0.14	0.43		SCP2	1.02341	0.291142	0.284481
FBXO22	0.35	0.15	0.43		JMJD6	4.80196	1.3635	0.283947
MAPK14	1.57	0.68	0.43		HIST1H4G	2.09192	0.591442	0.282726
ZFP161	0.36	0.15	0.43		ZNF75D	7.95999	2.23631	0.280944
SLC2A4	0.06	0.02	0.43		RPL37	21.4176	5.96894	0.278693
PYCR2	0.19	0.08	0.43		GGTA1P	1.61097	0.448008	0.278098
TSEN2	0.06	0.03	0.43		COMMD3	0.068082	0.0189046	0.277674
NARFL	1.55	0.66	0.43		COX6B1	27.7321	7.60965	0.274398
C21H14orf109	0.45	0.19	0.42		HIGD2A	15.3511	4.19887	0.273523
EGFR	0.15	0.06	0.42		COX7A1	13.4394	3.65509	0.271968
MRPL44	0.35	0.15	0.42		MYL12B	11.2046	3.02369	0.269862
MLYCD	0.2	0.08	0.42		BAZ2A	7.76388	2.09293	0.269572
GFAP	0.07	0.03	0.42		PTPMT1	9.41184	2.51881	0.267622
PRND	0.62	0.26	0.42		BIRC2	0.358101	0.095713	0.267279
LOC100850521	2.03	0.85	0.42		POLR2G	19.4832	5.12879	0.263242
CCDC125	0.19	0.08	0.42		UQCC	16.217	4.25613	0.262449
TSPYL4	0.82	0.34	0.42		C9orf16	51.4323	13.4704	0.261905
MRPS34	2.55	1.07	0.42		FRK	1.06228	0.273226	0.257207
C12orf76	0.12	0.05	0.42		FOLR1	0.32555	0.0835269	0.256572
STAB1	3.32	1.4	0.42		COX17	0.810912	0.206783	0.255
EFNA4	0.21	0.09	0.42		C7H19orf79	16.597	4.22428	0.254521
LASS5	1.93	0.81	0.42		APOD	1.23708	0.314422	0.254164
C10orf10	1.76	0.73	0.42		LSM7	16.3832	4.09435	0.249911
RPAP1	1.17	0.49	0.42		BLOC1S1	25.9186	6.43958	0.248454
IRGQ	1.16	0.48	0.42		LOC101120283	2.68622	0.666564	0.248142
PACS1	1.22	0.51	0.42		LOC100850951	11.152	2.72673	0.244505
PAQR6	0.03	0.01	0.42		ZNF347	0.452182	0.10957	0.242315
TRAC	0.18	0.08	0.41		HKR1	0.198979	0.0481964	0.242218
ZNF613	0.42	0.17	0.41		ARPC4	11.2103	2.69323	0.240246
ZNF496	1.45	0.6	0.41		ANK3	0.79749	0.189878	0.238095
DIS3L	1.05	0.44	0.41		OST4	50.6599	11.9497	0.235881
SMARCAD1	1.64	0.68	0.41		UCHL3	0.546968	0.128865	0.235599
RPS27A	0.82	0.34	0.41		STMN2	2.19283	0.505861	0.230688
PRAP1	0.38	0.16	0.41		UBA6	2.87732	0.657595	0.228545
TUSC2	2.58	1.06	0.41		FCER1G	1.34664	0.300436	0.2231
CHRND	2.33	0.96	0.41		NDUFV2	29.4529	6.47071	0.219697
RCSD1	0.39	0.16	0.41		MT-ND1	8.61867	1.87919	0.218037
TMEM177	0.12	0.05	0.41		ATAD2B	0.332772	0.0718033	0.215773
NR2F6	1.85	0.76	0.41		VPS18	2.45232	0.522577	0.213095
YEATS2	1.99	0.81	0.41		PLP1	0.282945	0.0594014	0.20994
AFAP1L1	0.1	0.04	0.41		NUP210	30.8215	6.2809	0.203783
OVGP1	0.09	0.04	0.41		MT3	10.5903	2.01897	0.190642
CDKN2D	1.55	0.63	0.41		LSM14A	6.81836	1.28863	0.188994
NDUFS1	0.91	0.37	0.4		RNASE6	1.0946	0.20077	0.183419
TARBP1	0.77	0.31	0.4		PPA1	0.116329	0.0193675	0.166488
HDHD1	0.23	0.09	0.4		HBA1	15.4972	2.37366	0.153167
SLC7A13	0.13	0.05	0.4		ALOX5AP	0.298693	0.0435476	0.145794
ARHGDIB	0.85	0.34	0.4		RBMX2	14.1979	1.94253	0.136818
EPM2AIP1	1.41	0.57	0.4		DCTN6	1.15385	0.152933	0.132542
ZNF518A	0.21	0.08	0.4
PAN2	0.76	0.3	0.4
SP110	0.28	0.11	0.4
ZNF133	3.49	1.39	0.4
ZSCAN29	0.74	0.29	0.4
CTCF	4.99	1.98	0.4
C17orf63	0.36	0.14	0.4
RIOK1	0.09	0.04	0.39
SNRNP35	0.19	0.07	0.39
C8H9ORF156	0.13	0.05	0.39
TMEM216	0.32	0.13	0.39
NAT10	0.52	0.21	0.39
ADORA3	0.07	0.03	0.39
Zfp238	0.36	0.14	0.39
NOS2	0.07	0.03	0.39
LOC100850188	14.86	5.76	0.39
CCDC56	8.08	3.13	0.39
NME1	0.52	0.2	0.39
TMEM86B	0.22	0.09	0.39
ANKZF1	1.07	0.41	0.39
SDPR	0.19	0.07	0.39
MBLAC1	0.62	0.24	0.38
PIM2	0.24	0.09	0.38
AGXT2L2	0.48	0.18	0.38
ZNF576	0.21	0.08	0.38
GTPBP5	1.09	0.42	0.38
EML1	0.39	0.15	0.38
PANK1	0.28	0.11	0.38
TRIM68	0.09	0.03	0.38
CDC5L	1.24	0.47	0.38
CIR1	0.78	0.29	0.38
ABCG4	0.07	0.03	0.37
C8H9orf23	1.27	0.48	0.37
SOX18	0.16	0.06	0.37
NUCKS1	7.23	2.68	0.37
MCTS1	1.29	0.48	0.37
CCRL2	0.14	0.05	0.37
TRAPPC1	1.34	0.5	0.37
USE1	0.68	0.25	0.37
TCOF1	0.48	0.18	0.37
C2orf68	0.64	0.24	0.37
PUS3	2.97	1.09	0.37
PICK1	1.91	0.7	0.37
HINFP	0.66	0.24	0.36
EEF2K	2.09	0.75	0.36
ZFP1	0.43	0.16	0.36
TTC31	0.29	0.1	0.36
TRMT1L	1.01	0.36	0.36
CARD6	0.51	0.18	0.36
SERPINC1	0.07	0.03	0.36
LCAT	5.04	1.8	0.36
CDAN1	1.61	0.58	0.36
LSM10	1.45	0.52	0.36
C2orf49	0.55	0.2	0.36
MAP3K13	0.26	0.09	0.36
FYCO1	1.09	0.39	0.35
ZNF512	5.48	1.94	0.35
KNOP1	0.76	0.27	0.35
PSPC1	0.4	0.14	0.35
NUP43	1.11	0.39	0.35
KIF26A	0.65	0.23	0.35
C15orf39	0.88	0.31	0.35
ELF5	0.11	0.04	0.35
MED7	0.82	0.29	0.35
LOC100335819	0.06	0.02	0.35
DNMT3A	1.45	0.5	0.35
MRPL51	2.16	0.75	0.35
RBMX2	3.69	1.27	0.34
RNF113A	0.78	0.27	0.34
TST	0.49	0.17	0.34
APEX2	0.05	0.02	0.34
OGT	0.82	0.28	0.34
CCDC84	1.19	0.4	0.33
MINA	0.31	0.1	0.33
C12orf65	0.98	0.33	0.33
PALB2	0.64	0.21	0.33
ADAM33	1.09	0.36	0.33
PSTPIP1	0.3	0.1	0.33
ORC3	0.72	0.24	0.33
AKR1E2	0.27	0.09	0.33
C3orf17	0.46	0.15	0.33
C8orf58	0.07	0.02	0.33
PURA	4.95	1.62	0.33
ZNF470	0.56	0.18	0.33
FAM83D	0.81	0.26	0.33
TUBD1	0.68	0.22	0.33
EDC4	0.07	0.02	0.33
LOC100848433	0.05	0.02	0.32
FAHD1	1.26	0.41	0.32
HSPBAP1	0.1	0.03	0.32
KIAA1958	0.04	0.01	0.32
PRPF40B	0.67	0.22	0.32
BGLAP	0.11	0.03	0.32
EFNB1	1.15	0.37	0.32
ZNF768	0.13	0.04	0.32
HOXA4	0.1	0.03	0.32
NKTR	0.46	0.14	0.31
C11orf83	3.83	1.2	0.31
ZNF581	0.45	0.14	0.31
CCDC76	0.68	0.21	0.31
PATZ1	0.4	0.12	0.31
ESRP2	0.07	0.02	0.31
TNFAIP8L2	0.14	0.04	0.31
FAM13A	1	0.3	0.3
C1orf110	0.21	0.06	0.3
ORM1	0.2	0.06	0.3
DDX19B	0.31	0.09	0.3
NDST2	1.02	0.3	0.3
TXNIP	11.12	3.25	0.29
EIF4G1	0.39	0.11	0.29
TMEM42	0.06	0.02	0.29
LOC105605242	0.08	0.02	0.29
CXHXorf69	0.67	0.19	0.29
SERTAD3	1.58	0.45	0.28
ZNF347	1.08	0.3	0.28
MYO7A	0.17	0.05	0.28
LOC105613614	0.31	0.09	0.28
MAGEA1	1.06	0.29	0.28
RBM26	0.62	0.17	0.28
ZNF605	0.57	0.16	0.28
PNKD	0.06	0.02	0.27
CS	0.11	0.03	0.27
LOC105607162	0.05	0.01	0.27
GATA3	0.08	0.02	0.27
FZD2	2.71	0.74	0.27
RASL11B	7.22	1.96	0.27
SENP8	0.28	0.08	0.27
ARNT2	0.21	0.06	0.27
KIF15	0.13	0.03	0.27
PYGO2	0.61	0.16	0.26
VPS18	0.66	0.17	0.26
RALBP1	0.52	0.14	0.26
PABPN1	1.56	0.4	0.26
WDR6	4.47	1.15	0.26
ALG9	1.28	0.33	0.26
FAM219B	0.07	0.02	0.25
HBA1	36.47	9.1	0.25
TARS2	0.43	0.11	0.25
LOC537017	0.18	0.04	0.25
C17orf59	0.7	0.17	0.24
MZB1	0.08	0.02	0.24
CHD2	0.04	0.01	0.24
PPP1R3B	0.37	0.09	0.23
ZNF263	0.64	0.14	0.22
LOC100849557	4.59	1.01	0.22
SUGP2	0.2	0.04	0.22
KBTBD4	0.67	0.14	0.21
CCDC8	12.71	2.72	0.21
CCDC109B	0.2	0.04	0.21
TNRC6A	4.54	0.94	0.21
MLH3	0.27	0.05	0.19
GPD1	0.06	0.01	0.18
L3MBTL1	0.11	0.02	0.17
RP9	0.38	0.06	0.17
TERT	0.06	0.01	0.17
ZBED5	2.38	0.38	0.16
C9H6ORF203	0.86	0.12	0.14
CALY	0.19	0.03	0.13
SLC16A6	0.12	0.02	0.13
PDLIM3	0.12	0.01	0.12
ITCH	0.81	0.1	0.12
BET1L	0.19	0.02	0.12
NIPAL4	0.58	0.05	0.09
