# Supplementary material for: Developmental Maturation and Alpha-1 Adrenergic Receptors-Mediated Gene Expression Changes in Ovine Middle Cerebral Arteries
Source: Sci Rep. 2018 Jan 29;8:1772. doi: 10.1038/s41598-018-20210-w (PMC5789090; doi:10.1038/s41598-018-20210-w)
Supplement: Supplementary file 2 — S2 [file 41598_2018_20210_MOESM2_ESM.xlsx]

## Sheet: Canonical Pathways
Title: Developmental Maturation and Alpha-1 Adrenergic Receptors-Mediated Gene Expression Changes in Ovine Middle Cerebral Arteries. Authors: Dipali Goyal and Ravi Goyal, Center for Perinatal Biology, School of Medicine, Loma Linda University, CA
Supplementary Table S2: Enlists the Alpha1AR-mediated differentially activated or inhibited Canonical Pathways in the MCA from: A. Premature fetus; B. Near-term Fetus; C. Newborn lamb; D. Adult sheep.
Supplemental Table S2 - A: Canonical Pathways Altered in Premature Fetus					Supplemental Table S2 - B: Canonical Pathways Altered in Near-Term Fetus					Supplemental Table S2 - C: Canonical Pathways Altered in Newborn Lambs					Supplemental Table S2 - D: Canonical Pathways Altered in Adult Sheep
Canonical Pathways	-log(p-value)	Ratio	z-score		Canonical Pathways	-log(p-value)	Ratio	z-score		Canonical Pathways	-log(p-value)	Ratio	z-score		Canonical Pathways	-log(p-value)	Ratio	z-score
14-3-3-mediated Signaling	3.81	0.145	3.051		PPAR Signaling	8.11	0.221	-4.146		PPAR Signaling	7.38	0.2	-3.9		PPARα/RXRα Activation	1.17	0.0389	-2.449
Acute Myeloid Leukemia Signaling	2.64	0.14	2.714		TNFR1 Signaling	4.52	0.22	2.111		LXR/RXR Activation	8.35	0.19	-2.985		STAT3 Pathway	4.83	0.122	-2.333
Acute Phase Response Signaling	11.9	0.218	4.243		Neurotrophin/TRK Signaling	2.85	0.145	2.111		PPARα/RXRα Activation	2.86	0.1	-2.5		PPAR Signaling	3.96	0.0947	-2.333
Aldosterone Signaling in Epithelial Cells	3.65	0.131	2.646		IL-3 Signaling	2.54	0.133	2.111		RANK Signaling in Osteoclasts	3.7	0.137	2.111		p38 MAPK Signaling	4.61	0.0924	2.111
B Cell Receptor Signaling	5.94	0.153	3.157		TNFR2 Signaling	4.96	0.3	2.121		Th2 Pathway	2.47	0.1	2.111		PI3K Signaling in B Lymphocytes	2.36	0.0615	2.121
Cardiac Hypertrophy Signaling	1.55	0.089	2.683		MIF Regulation of Innate Immunity	2.92	0.186	2.121		Role of NFAT in Regulation of the Immune Response	1.36	0.0753	2.111		Acute Phase Response Signaling	6.55	0.0941	2.138
CD40 Signaling	7.94	0.253	2.982		VEGF Signaling	1.84	0.107	2.121		Lymphotoxin β Receptor Signaling	3.71	0.164	2.121		Hypoxia Signaling in the Cardiovascular System	3.98	0.108	2.236
Cholecystokinin/Gastrin-mediated Signaling	3.24	0.149	2.84		LPS/IL-1 Mediated Inhibition of RXR Function	1.79	0.086	2.121		Corticotropin Releasing Hormone Signaling	1.54	0.0901	2.121		MIF Regulation of Innate Immunity	2.82	0.116	2.236
Colorectal Cancer Metastasis Signaling	3.37	0.113	3.78		Melanocyte Development and Pigmentation Signaling	0.938	0.0825	2.121		Rac Signaling	0.794	0.0684	2.121		TNFR1 Signaling	2.52	0.1	2.236
Corticotropin Releasing Hormone Signaling	2.38	0.126	2.309		B Cell Receptor Signaling	3.62	0.116	2.132		Renin-Angiotensin Signaling	0.725	0.0656	2.121		TREM1 Signaling	1.79	0.0667	2.236
CREB Signaling in Neurons	0.315	0.0595	2.333		Leukocyte Extravasation Signaling	1.69	0.0853	2.183		LPS-stimulated MAPK Signaling	4.47	0.161	2.138		P2Y Purigenic Receptor Signaling Pathway	0.907	0.0376	2.236
CXCR4 Signaling	0.472	0.0667	2.333		Role of NFAT in Cardiac Hypertrophy	1.75	0.0881	2.236		VDR/RXR Activation	5.03	0.179	2.236		Osteoarthritis Pathway	4.1	0.0667	2.496
Dendritic Cell Maturation	12.9	0.214	5.376		Toll-like Receptor Signaling	6.03	0.211	2.309		Coagulation System	1.7	0.143	2.236		ILK Signaling	2.73	0.0561	2.53
ERK5 Signaling	1.96	0.138	2.333		Mouse Embryonic Stem Cell Pluripotency	2.15	0.113	2.309		Melanocyte Development and Pigmentation Signaling	0.348	0.0515	2.236		Dendritic Cell Maturation	2.3	0.0521	2.53
Estrogen-Dependent Breast Cancer Signaling	2.89	0.156	2.111		GNRH Signaling	1.53	0.093	2.309		FGF Signaling	1.69	0.1	2.333		IL-6 Signaling	8.3	0.125	2.84
FGF Signaling	3.8	0.167	3.357		CXCR4 Signaling	1.41	0.0848	2.309		Gαq Signaling	0.942	0.0683	2.333		IL-8 Signaling	3.24	0.0609	2.887
FLT3 Signaling in Hematopoietic Progenitor Cells	1.65	0.118	2.53		ERK/MAPK Signaling	1.63	0.0854	2.324		Hypoxia Signaling in the Cardiovascular System	4.61	0.176	2.449		Colorectal Cancer Metastasis Signaling	2.4	0.0484	2.887
GDNF Family Ligand-Receptor Interactions	1.55	0.118	2.121		Phospholipase C Signaling	1.01	0.0708	2.324		MIF-mediated Glucocorticoid Regulation	3.07	0.2	2.449
Gαq Signaling	1.39	0.0932	3.051		Acute Myeloid Leukemia Signaling	2.62	0.129	2.333		Estrogen-Dependent Breast Cancer Signaling	1.23	0.0909	2.449
HMGB1 Signaling	8.85	0.211	3.922		Glioma Signaling	1.59	0.0982	2.333		ERK5 Signaling	1.14	0.0923	2.449
Hypoxia Signaling in the Cardiovascular System	5.5	0.216	2.333		CREB Signaling in Neurons	1.08	0.0757	2.333		PDGF Signaling	0.652	0.0667	2.449
IL-1 Signaling	4.24	0.174	3		p70S6K Signaling	0.89	0.0758	2.333		Pancreatic Adenocarcinoma Signaling	3.04	0.119	2.53
IL-3 Signaling	1.34	0.108	2.333		Production of Nitric Oxide and Reactive Oxygen Species in Macrophages	5.29	0.134	2.353		CD28 Signaling in T Helper Cells	2.16	0.0985	2.53
IL-6 Signaling	16.2	0.289	5.333		Regulation of eIF4 and p70S6K Signaling	3.45	0.121	2.449		PI3K/AKT Signaling	1.95	0.096	2.53
IL-8 Signaling	2.37	0.107	3.578		Non-Small Cell Lung Cancer Signaling	1.04	0.0909	2.449		Cholecystokinin/Gastrin-mediated Signaling	1.79	0.099	2.53
ILK Signaling	4.3	0.133	3.545		VEGF Family Ligand-Receptor Interactions	0.55	0.0682	2.449		Production of Nitric Oxide and Reactive Oxygen Species in Macrophages	4.15	0.113	2.558
Leukocyte Extravasation Signaling	1.25	0.0853	3.153		NRF2-mediated Oxidative Stress Response	6.89	0.15	2.496		Inflammasome pathway	4.6	0.333	2.646
LPS-stimulated MAPK Signaling	6.48	0.218	2.982		IL-1 Signaling	3.71	0.152	2.496		P2Y Purigenic Receptor Signaling Pathway	0.401	0.0526	2.646
LPS/IL-1 Mediated Inhibition of RXR Function	2.42	0.104	3.317		PDGF Signaling	3.26	0.144	2.496		Cardiac Hypertrophy Signaling	0.735	0.0593	2.673
Melanocyte Development and Pigmentation Signaling	0.729	0.0825	2.828		Thrombin Signaling	1.82	0.0882	2.5		iNOS Signaling	7.23	0.289	2.714
MIF Regulation of Innate Immunity	5.49	0.279	2.887		Huntington's Disease Signaling	3.61	0.107	2.53		MIF Regulation of Innate Immunity	3.22	0.186	2.828
Mouse Embryonic Stem Cell Pluripotency	1.76	0.113	2.309		Pancreatic Adenocarcinoma Signaling	2.61	0.119	2.53		iCOS-iCOSL Signaling in T Helper Cells	1.62	0.0894	2.828
NF-κB Activation by Viruses	1.99	0.126	3.317		Corticotropin Releasing Hormone Signaling	2	0.108	2.53		NF-κB Activation by Viruses	1.36	0.092	2.828
NF-κB Signaling	8.6	0.182	3.307		Telomerase Signaling	2	0.108	2.53		Type II Diabetes Mellitus Signaling	3.66	0.125	2.887
NGF Signaling	3.35	0.142	2.183		Relaxin Signaling	1.05	0.0779	2.53		IL-1 Signaling	3.05	0.13	2.887
NRF2-mediated Oxidative Stress Response	7.88	0.171	3		Signaling by Rho Family GTPases	2.77	0.0968	2.558		Colorectal Cancer Metastasis Signaling	2.68	0.0887	2.985
P2Y Purigenic Receptor Signaling Pathway	1.12	0.0902	3.464		NF-κB Signaling	5.35	0.138	2.6		ILK Signaling	2.45	0.0918	3
p38 MAPK Signaling	6.67	0.193	3.838		Aldosterone Signaling in Epithelial Cells	4.91	0.137	2.646		NRF2-mediated Oxidative Stress Response	4.18	0.114	3.051
p70S6K Signaling	0.66	0.0758	2.333		Hypoxia Signaling in the Cardiovascular System	4.78	0.189	2.646		PKCθ Signaling in T Lymphocytes	2.55	0.105	3.051
Pancreatic Adenocarcinoma Signaling	3.44	0.144	2.84		Renal Cell Carcinoma Signaling	3.61	0.157	2.646		B Cell Receptor Signaling	4.76	0.121	3.128
PDGF Signaling	2.31	0.133	3.464		CD27 Signaling in Lymphocytes	2.92	0.17	2.646		Role of IL-17F in Allergic Inflammatory Airway Diseases	4.68	0.227	3.162
PI3K Signaling in B Lymphocytes	5.4	0.169	4.264		Thrombopoietin Signaling	1.35	0.108	2.646		Tec Kinase Signaling	0.826	0.0647	3.162
PPAR Signaling	7.9	0.232	-4.264		ERK5 Signaling	1.35	0.108	2.646		LPS/IL-1 Mediated Inhibition of RXR Function	2.59	0.0905	3.317
Production of Nitric Oxide and Reactive Oxygen Species in Macrophages	8.96	0.18	2.197		AMPK Signaling	2.49	0.0985	2.668		Toll-like Receptor Signaling	9.1	0.25	3.357
RANK Signaling in Osteoclasts	5.99	0.196	2.668		Type II Diabetes Mellitus Signaling	4.13	0.141	2.673		Type I Diabetes Mellitus Signaling	9.12	0.207	3.411
Regulation of eIF4 and p70S6K Signaling	1.77	0.102	2.236		14-3-3-mediated Signaling	3.51	0.13	2.673		IL-8 Signaling	0.95	0.066	3.464
Renin-Angiotensin Signaling	2.02	0.115	3.051		FLT3 Signaling in Hematopoietic Progenitor Cells	2.46	0.129	2.714		Role of Pattern Recognition Receptors in Recognition of Bacteria and Viruses	7.28	0.168	3.5
Role of IL-17F in Allergic Inflammatory Airway Diseases	6.22	0.295	3.464		Renin-Angiotensin Signaling	1.36	0.0902	2.714		Acute Phase Response Signaling	9.18	0.171	3.53
Role of Pattern Recognition Receptors in Recognition of Bacteria and Viruses	6.69	0.182	3.578		p38 MAPK Signaling	5.12	0.16	2.828		NF-κB Signaling	7.31	0.149	3.657
Sphingosine-1-phosphate Signaling	0.379	0.064	2.121		GDNF Family Ligand-Receptor Interactions	1.43	0.105	2.828		HMGB1 Signaling	8.91	0.188	3.674
Thrombopoietin Signaling	1.52	0.123	2.828		Sphingosine-1-phosphate Signaling	0.532	0.064	2.828		PI3K Signaling in B Lymphocytes	3.58	0.123	4
TNFR1 Signaling	7.18	0.3	2.324		Cardiac Hypertrophy Signaling	2.39	0.0932	2.837		TREM1 Signaling	8.35	0.24	4.243
Toll-like Receptor Signaling	10.8	0.303	3.638		CD40 Signaling	5.79	0.203	2.84		p38 MAPK Signaling	8.49	0.193	4.264
TREM1 Signaling	8.37	0.267	4.472		LPS-stimulated MAPK Signaling	4.58	0.172	2.84		IL-6 Signaling	13.2	0.234	4.642
Type II Diabetes Mellitus Signaling	4.97	0.164	3.153		RANK Signaling in Osteoclasts	4.31	0.157	2.84		Dendritic Cell Maturation	10.4	0.172	4.95
VEGF Family Ligand-Receptor Interactions	0.631	0.0795	2.646		Role of Pattern Recognition Receptors in Recognition of Bacteria and Viruses	3.28	0.124	2.887
VEGF Signaling	1.17	0.0971	2.646		FGF Signaling	2.74	0.133	2.887
Antioxidant Action of Vitamin C	5	0.176	-2.324		HGF Signaling	2.72	0.122	2.887
Aryl Hydrocarbon Receptor Signaling	5.39	0.164	2.324		IL-8 Signaling	2.29	0.0964	2.982
B Cell Activating Factor Signaling	5.74	0.293	2.333		Estrogen-Dependent Breast Cancer Signaling	2.29	0.13	3
CNTF Signaling	1.18	0.111	2.646		NF-κB Activation by Viruses	1.51	0.103	3
ErbB4 Signaling	0.647	0.0833	2.236		Cholecystokinin/Gastrin-mediated Signaling	2.78	0.129	3.051
Fc Epsilon RI Signaling	0.854	0.084	2.121		PI3K Signaling in B Lymphocytes	3.55	0.131	3.153
Glioma Invasiveness Signaling	1.76	0.129	3		Role of IL-17F in Allergic Inflammatory Airway Diseases	4.29	0.227	3.162
GM-CSF Signaling	1.26	0.11	2.121		Gαq Signaling	0.725	0.0683	3.162
Gα12/13 Signaling	1.45	0.0992	2.111		HMGB1 Signaling	7.98	0.188	3.4
iCOS-iCOSL Signaling in T Helper Cells	1.64	0.106	3.162		TREM1 Signaling	3.46	0.16	3.464
IL-17A Signaling in Airway Cells	4.54	0.192	2.138		NGF Signaling	1.75	0.1	3.464
IL-2 Signaling	1.15	0.109	2.449		Colorectal Cancer Metastasis Signaling	3.47	0.105	3.53
IL-9 Signaling	3.76	0.222	2.121		P2Y Purigenic Receptor Signaling Pathway	1.78	0.0977	3.606
Inflammasome pathway	6.02	0.429	2.333		Acute Phase Response Signaling	6.96	0.159	3.922
iNOS Signaling	8.83	0.356	2.673		Dendritic Cell Maturation	8.07	0.161	4.271
Intrinsic Prothrombin Activation Pathway	1.05	0.119	2.236		ILK Signaling	4.28	0.122	4.379
LXR/RXR Activation	12.9	0.264	-3.272		IL-6 Signaling	12	0.234	4.642
Lymphotoxin β Receptor Signaling	4.71	0.209	2.714
MIF-mediated Glucocorticoid Regulation	3.95	0.257	2.828
mTOR Signaling	1.42	0.0896	2.53
Neuropathic Pain Signaling In Dorsal Horn Neurons	0.683	0.0783	2.333
Nitric Oxide Signaling in the Cardiovascular System	0.961	0.0885	2.121
Oncostatin M Signaling	2.58	0.206	2.646
PEDF Signaling	2.91	0.149	2.111
PI3K/AKT Signaling	2.31	0.12	2.496
PKCθ Signaling in T Lymphocytes	4.2	0.15	2.982
PPARα/RXRα Activation	3.23	0.122	-2.683
Prolactin Signaling	2.6	0.145	2.111
Rac Signaling	1.16	0.094	2.111
Role of NANOG in Mammalian Embryonic Stem Cell Pluripotency	1.35	0.0984	2.646
Role of NFAT in Regulation of the Immune Response	2.01	0.102	2.5
Tec Kinase Signaling	1.48	0.0941	3.207
Type I Diabetes Mellitus Signaling	10.1	0.243	3.674
VDR/RXR Activation	3.94	0.179	2.449
Wnt/Ca+ pathway	1.79	0.138	2.121
