# Supplementary material for: Developmental Maturation and Alpha-1 Adrenergic Receptors-Mediated Gene Expression Changes in Ovine Middle Cerebral Arteries
Source: Sci Rep. 2018 Jan 29;8:1772. doi: 10.1038/s41598-018-20210-w (PMC5789090; doi:10.1038/s41598-018-20210-w)
Supplement: Supplementary file 3 — S3 [file 41598_2018_20210_MOESM3_ESM.xlsx]

## Sheet: Upstream Regulators
Title: Developmental Maturation and Alpha-1 Adrenergic Receptors-Mediated Gene Expression Changes in Ovine Middle Cerebral Arteries. Authors: Dipali Goyal and Ravi Goyal, Center for Perinatal Biology, School of Medicine, Loma Linda University, CA
Supplementary Table S3: Enlists the Alpha1AR-mediated differentially activated or inhibited upstream regulators in the MCA from: A. Premature fetus; B. Near-term Fetus; C. Newborn lamb; D. Adult sheep.
Supplmental Table S3 - A: Upstream Regulators Altered in Premature Fetus							Supplmental Table S3 - B: Upstream Regulators Altered in Near-Term Fetus							Supplmental Table S3 - C: Upstream Regulators Altered in Newborn Lamb							Supplmental Table S3 - D: Upstream Regulators Altered in Adult Sheep MCA
Upstream Regulator	Molecule Type	Predicted Activation State	Expr Fold Change	Activation z-score	p-value of overlap		Upstream Regulator	Molecule Type	Predicted Activation State	Expr Fold Change	Activation z-score	p-value of overlap		Upstream Regulator	Molecule Type	Predicted Activation State	Expr Fold Change	Activation z-score	p-value of overlap		Upstream Regulator	Molecule Type	Predicted Activation State	Expr Fold Change	Activation z-score	p-value of overlap
TNF	cytokine	Activated	118.793	10.144	1.19e-58		IL1B	cytokine	Activated	11.645	7.738	6.34e-33		TNF	cytokine	Activated	42.236	10.03	1.07e-55		TNF	cytokine	Activated	12.931	7.461	3.87e-31
IL1B	cytokine	Activated	469.95	9.317	8.88e-51		TNF	cytokine	Activated	19.735	7.429	8.93e-31		IL1B	cytokine	Activated	205.953	9.014	1.17e-50		IL6	cytokine	Activated	333.589	5.229	6.9e-14
IL6	cytokine	Activated	2075.66	6.72	8.72e-26		IL6	cytokine	Activated	138.075	5.119	1.18e-10		IL6	cytokine	Activated	851.798	6.615	2.45e-23		NFKBIA	transcription regulator	Activated	2.427	4.226	1.35e-16
CSF2	cytokine	Activated	17.621	6.644	1.45e-22		CREB1	transcription regulator	Activated	4.605	5.11	1.25e-11		CREB1	transcription regulator	Activated	1.669	6.296	4.39e-20		FOXO1	transcription regulator	Activated	3.225	3.858	2.92e-07
CREB1	transcription regulator	Activated	2.23	6.566	8.31e-19		IL1A	cytokine	Activated	9.493	4.603	7.68e-10		CSF2	cytokine	Activated	21.069	6.241	1.88e-24		IKBKB	kinase	Activated	2.212	3.457	4.2e-17
TLR4	transmembrane receptor	Activated	3.009	6.252	5.1e-26		TLR2	transmembrane receptor	Activated	3.877	4.532	1.29e-06		TLR4	transmembrane receptor	Activated	1.817	6.21	5.43e-28		CEBPB	transcription regulator	Activated	7.103	3.345	3.09e-09
MYD88	other	Activated	3.041	6.215	1.1e-20		ATF4	transcription regulator	Activated	3.244	4.36	1.12e-12		MYD88	other	Activated	1.755	6.139	1.01e-18		VEGFA	growth factor	Activated	4.323	3.256	1.59e-09
IL1A	cytokine	Activated	297.095	5.832	1.19e-23		CSF1	cytokine	Activated	3.745	4.232	1.73e-11		IL1A	cytokine	Activated	49.299	5.805	9.96e-19		KLF4	transcription regulator	Activated	23.268	3.239	4.92e-05
ATF4	transcription regulator	Activated	3.688	5.264	2.69e-21		TGFB3	growth factor	Activated	4.109	3.99	1.61e-11		FGF2	growth factor	Activated	1.85	5.33	8.95e-16		MAPK14	kinase	Activated	-1.704	3.141	6.16e-16
TLR2	transmembrane receptor	Activated	12.505	5.239	2.5e-16		TNFRSF1A	transmembrane receptor	Activated	2.877	3.989	6.14e-06		ATF4	transcription regulator	Activated	2.35	5.248	1.68e-15		PTGS2	enzyme	Activated	24.934	3.039	2.32e-05
CSF1	cytokine	Activated	2.27	5.188	5.52e-16		IKBKB	kinase	Activated	2.379	3.76	1.25e-18		TLR2	transmembrane receptor	Activated	10.32	5.102	5.87e-15		EGR1	transcription regulator	Activated	58.558	2.942	3.7e-17
IL18	cytokine	Activated	2.138	5.005	9.13e-14		RAF1	kinase	Activated	5.494	3.754	7.16e-10		IL18	cytokine	Activated	1.953	5.101	9.29e-14		ICAM1	transmembrane receptor	Activated	23.231	2.788	2.11e-06
FGF2	growth factor	Activated	2.877	4.877	2.28e-18		CYR61	other	Activated	13.404	3.637	3.03e-08		IKBKB	kinase	Activated	3.885	4.723	2.58e-25		CYR61	other	Activated	3.232	2.779	1.06e-08
STAT3	transcription regulator	Activated	2.13	4.864	4.42e-29		NFKBIA	transcription regulator	Activated	5.198	3.518	3.03e-20		CSF1	cytokine	Activated	2.122	4.691	3.53e-14		EGFR	kinase	Activated	-1.986	2.629	1.59e-17
IKBKB	kinase	Activated	5.877	4.816	8.1e-28		HIF1A	transcription regulator	Activated	5.84	3.478	4.15e-17		CEBPB	transcription regulator	Activated	7.297	4.363	8.22e-16		SELP	transmembrane receptor	Activated	14.33	2.621	3.87e-06
HIF1A	transcription regulator	Activated	3.911	4.815	7.93e-21		EGR1	transcription regulator	Activated	416.544	3.458	4.06e-16		EGR1	transcription regulator	Activated	3.355	4.306	3.8e-20		RIPK2	kinase	Activated	2.287	2.437	0.000468
CCL5	cytokine	Activated	6.833	4.387	8.48e-17		HMGB1	transcription regulator	Activated	-2.347	3.343	9.86e-10		HIF1A	transcription regulator	Activated	3.375	4.213	4.24e-18		NAMPT	cytokine	Activated	1.907	2.37	5.82e-06
VEGFA	growth factor	Activated	5.338	4.366	1.72e-17		FOXO1	transcription regulator	Activated	4.834	3.266	2.24e-07		IL6R	transmembrane receptor	Activated	2.315	4.128	2.02e-13		JUN	transcription regulator	Activated	3.951	2.356	1.21e-12
SAMSN1	other	Activated	4.029	4.359	7.88e-07		CD14	transmembrane receptor	Activated	-2.758	3.245	1.91e-05		ANGPT2	growth factor	Activated	3.223	4.065	4.1e-11		CALCA	other	Activated	2.499	2.102	0.000486
ANGPT2	growth factor	Activated	1.875	4.317	4.54e-17		MAP3K14	kinase	Activated	3.572	3.099	8e-07		NFE2L2	transcription regulator	Activated	2.01	4.055	1.39e-07		IL1R1	transmembrane receptor	Activated	6.24	2.067	1.57e-05
RAF1	kinase	Activated	1.861	4.171	3.23e-17		JAK1	kinase	Activated	-2.025	3.054	1.82e-08		VEGFA	growth factor	Activated	5.468	3.962	5.09e-17		DDIT3	transcription regulator	Activated	5.5	2.003	2.22e-07
CD38	enzyme	Activated	3.787	4.024	2.93e-06		KLF4	transcription regulator	Activated	4.717	2.963	0.00245		SAMSN1	other	Activated	4.524	3.9	2.37e-08		RCAN1	transcription regulator	Inhibited	17.274	-2.4	9.45e-07
FOXO1	transcription regulator	Activated	2.641	3.926	2.26e-13		PTGS2	enzyme	Activated	44.887	2.956	3.16e-09		NFKB1	transcription regulator	Activated	2.48	3.825	6.4e-23		SOCS3	phosphatase	Inhibited	172.082	-2.422	5.04e-06
EGFR	kinase	Activated	-2.36	3.883	3.17e-27		IL1R1	transmembrane receptor	Activated	4.776	2.92	0.000527		CD14	transmembrane receptor	Activated	2.159	3.795	2.42e-09		NFIL3	transcription regulator	Inhibited	7.07	-2.449	1.22e-05
PTGS2	enzyme	Activated	55.614	3.857	3.8e-13		ETS2	transcription regulator	Activated	15.753	2.804	0.00588		PTGS2	enzyme	Activated	32.004	3.761	3.01e-10		DUSP1	phosphatase	Inhibited	4.495	-2.53	7.64e-07
EGR1	transcription regulator	Activated	80.891	3.831	6.22e-22		MAPK1	kinase	Activated	3.626	2.678	1.74e-10		MAPK8	kinase	Activated	2.068	3.755	6.69e-10		LY6E	other	Inhibited	3.671	-2.619	7.09e-08
MAPK8	kinase	Activated	1.875	3.681	3.47e-12		MAPKAPK2	kinase	Activated	2.744	2.661	1.05e-05		BMP2	growth factor	Activated	3.6	3.747	2.85e-09
NFATC2	transcription regulator	Activated	13.895	3.619	3.17e-10		SELP	transmembrane receptor	Activated	13.072	2.65	4.62e-06		MAPK14	kinase	Activated	-2.132	3.521	1.59e-16
NFKB1	transcription regulator	Activated	3.374	3.594	2.43e-23		JUN	transcription regulator	Activated	56.169	2.649	1.9e-12		FOXO1	transcription regulator	Activated	1.672	3.399	1.37e-10
CD14	transmembrane receptor	Activated	2.201	3.528	1.06e-09		APP	other	Activated	-2.819	2.601	6.31e-18		C5AR1	g-protein coupled receptor	Activated	2.2	3.393	4.26e-09
NFE2L2	transcription regulator	Activated	2.884	3.498	1.98e-11		STAT6	transcription regulator	Activated	1.89	2.519	7e-12		NFATC2	transcription regulator	Activated	4.603	3.286	1.04e-12
CSF3	cytokine	Activated	5.865	3.46	2.72e-15		CTSB	peptidase	Activated	6.22	2.411	0.00198		S100A9	other	Activated	19.44	3.207	0.00022
ARNT2	transcription regulator	Activated	-3.735	3.411	0.00375		TXNIP	other	Activated	-2.968	2.408	0.000363		TAC1	other	Activated	20.563	3.206	7.03e-10
MAPK14	kinase	Activated	-2.33	3.409	1.49e-17		FOSL2	transcription regulator	Activated	4.677	2.408	0.0113		TNFRSF1A	transmembrane receptor	Activated	1.554	3.172	7.21e-15
MAP3K14	kinase	Activated	1.706	3.356	7.36e-16		CD40	transmembrane receptor	Activated	3.091	2.373	7.82e-09		MYC	transcription regulator	Activated	16.226	3.162	6.38e-21
CYR61	other	Activated	2.792	3.341	7.29e-14		CCL2	cytokine	Activated	8.977	2.36	9.19e-05		CSF3	cytokine	Activated	33.146	3.136	1.05e-14
S100A9	other	Activated	9.591	3.263	7.79e-05		IRF8	transcription regulator	Activated	7.924	2.351	6.21e-08		MAP2K3	kinase	Activated	2.977	3.055	1.61e-09
TNFRSF1A	transmembrane receptor	Activated	2.367	3.254	3.7e-17		CARM1	transcription regulator	Activated	9.385	2.177	0.000641		C3	peptidase	Activated	2.518	3.026	3.24e-10
POMC	other	Activated	3.769	3.254	1.21e-08		IRF1	transcription regulator	Activated	38.591	2.098	6.68e-05		TGFB3	growth factor	Activated	1.545	2.955	2.82e-05
CEBPB	transcription regulator	Activated	88.742	3.235	3.18e-20		RELB	transcription regulator	Activated	11.109	2.062	9.83e-07		SELP	transmembrane receptor	Activated	12.994	2.949	5.94e-12
CD40	transmembrane receptor	Activated	5.279	3.201	4.06e-18		CAV1	transmembrane receptor	Activated	-2.229	2.056	7.91e-07		CD38	enzyme	Activated	3.998	2.941	1.81e-07
MYC	transcription regulator	Activated	20.392	3.177	1.94e-22		EPAS1	transcription regulator	Activated	4.281	2.054	2.54e-09		IFNGR1	transmembrane receptor	Activated	1.864	2.911	2.84e-05
MAPK1	kinase	Activated	1.655	3.101	1.32e-11		TGFB2	growth factor	Activated	2.57	2.032	0.000692		CXCR4	g-protein coupled receptor	Activated	3.528	2.896	5.48e-05
BMP2	growth factor	Activated	2.683	3.086	3.65e-09		ENPP2	enzyme	Activated	-2.208	2	0.00572		ABL1	kinase	Activated	2.112	2.886	5.04e-08
IFNGR1	transmembrane receptor	Activated	3.015	3.078	8.9e-07		DUSP5	phosphatase	Inhibited	9.618	-2	0.0166		IRF1	transcription regulator	Activated	17.607	2.863	8.37e-08
DDIT3	transcription regulator	Activated	5.465	3.058	1.31e-07		PTX3	other	Inhibited	4.717	-2.039	1.16e-05		RIPK2	kinase	Activated	2.431	2.823	2.83e-06
TAC1	other	Activated	9.585	2.802	4.18e-13		VHL	transcription regulator	Inhibited	-2.522	-2.103	7.73e-06		POMC	other	Activated	2.424	2.818	4.12e-08
ICAM1	transmembrane receptor	Activated	15.564	2.783	2.81e-05		PPARGC1A	transcription regulator	Inhibited	-1.841	-2.149	0.000246		CD40	transmembrane receptor	Activated	4.689	2.815	2.81e-18
IRF8	transcription regulator	Activated	25.942	2.751	1.85e-14		IRF4	transcription regulator	Inhibited	20.742	-2.216	0.00325		IRF8	transcription regulator	Activated	12.501	2.783	4.97e-14
ATF6	transcription regulator	Activated	3.717	2.747	0.000109		NCOR1	transcription regulator	Inhibited	1.649	-2.219	0.0776		EPAS1	transcription regulator	Activated	2.032	2.773	1.72e-17
ADORA3	g-protein coupled receptor	Activated	-2.568	2.646	5.49e-05		NFIL3	transcription regulator	Inhibited	8.397	-2.236	0.0105		CREM	transcription regulator	Activated	88.6	2.627	1.35e-15
C3	peptidase	Activated	1.684	2.644	2.77e-11		SOCS3	phosphatase	Inhibited	122.256	-2.242	3.01e-06		EBI3	cytokine	Activated	2.9	2.621	0.00587
CXCL8	cytokine	Activated	460.837	2.636	5.15e-06		DUSP1	phosphatase	Inhibited	14.527	-2.507	1.4e-07		ICAM1	transmembrane receptor	Activated	11.675	2.607	2.3e-05
SELP	transmembrane receptor	Activated	25.241	2.619	2.04e-08		KLF2	transcription regulator	Inhibited	22.608	-2.822	3.05e-09		IL1R1	transmembrane receptor	Activated	7.246	2.567	8.27e-06
MAP2K3	kinase	Activated	3.828	2.608	3.05e-12		ZFP36	transcription regulator	Inhibited	220.835	-3.224	5.55e-08		NAMPT	cytokine	Activated	3.174	2.556	7.16e-05
PLAUR	transmembrane receptor	Activated	24.952	2.607	0.000188									KLF4	transcription regulator	Activated	6.516	2.554	1.98e-07
KLF4	transcription regulator	Activated	4.22	2.584	9.01e-06									NFKBIA	transcription regulator	Activated	5.258	2.497	4.78e-32
MAPKAPK2	kinase	Activated	2.601	2.578	3.19e-09									EZH2	transcription regulator	Activated	2.206	2.44	1.7e-08
NAMPT	cytokine	Activated	3.158	2.572	0.000293									PLAUR	transmembrane receptor	Activated	19.421	2.414	0.00127
RIPK2	kinase	Activated	2.705	2.558	5.36e-08									ATF6	transcription regulator	Activated	3.175	2.38	6.46e-05
ABL1	kinase	Activated	2.046	2.541	3.12e-05									CXCL8	cytokine	Activated	392.067	2.242	7.79e-06
NOS2	enzyme	Activated	-2.576	2.493	1.66e-09									NPY	other	Activated	2.067	2.213	0.00294
FOS	transcription regulator	Activated	27.489	2.452	7.81e-15									IRAK2	kinase	Activated	18.172	2.18	3.27e-06
CEBPA	transcription regulator	Activated	2.138	2.39	4.62e-14									PLAU	peptidase	Activated	7.204	2.179	5.65e-10
CXCL10	cytokine	Activated	14.816	2.384	0.000387									ELF4	transcription regulator	Activated	2.249	2.132	7.35e-05
IRF1	transcription regulator	Activated	68.857	2.384	5.63e-10									DDIT3	transcription regulator	Activated	4.206	2.105	3.11e-07
BAX	transporter	Activated	-1.729	2.376	1.81e-08									CEBPA	transcription regulator	Activated	1.543	2.072	9.72e-14
MSTN	growth factor	Activated	1.72	2.31	0.000121									FOSL2	transcription regulator	Activated	3.204	2.008	0.00658
NFKBIA	transcription regulator	Activated	19.333	2.279	5.17e-31									HR	transcription regulator	Inhibited	1.843	-2	0.124
TARDBP	transcription regulator	Activated	-2.251	2.236	0.00882									SOCS3	phosphatase	Inhibited	32.428	-2.187	7.93e-07
CDC42	enzyme	Activated	-1.549	2.236	0.000439									TNFAIP8L2	other	Inhibited	-2.702	-2.201	0.000281
MMP12	peptidase	Activated	5.581	2.219	0.00158									NAB2	transcription regulator	Inhibited	3.189	-2.216	0.00135
CREM	transcription regulator	Activated	146.425	2.214	1.04e-19									SOD1	enzyme	Inhibited	2.566	-2.328	2.81e-12
RELB	transcription regulator	Activated	16.943	2.21	7.4e-11									BCL6	transcription regulator	Inhibited	12.689	-2.788	1.19e-13
EBI3	cytokine	Activated	1.544	2.2	0.00557									SMAD7	transcription regulator	Inhibited	7.532	-2.895	2.09e-10
NCF1	enzyme	Activated	6.111	2.174	4.17e-05									DICER1	enzyme	Inhibited	-1.569	-3.051	0.00094
CXCL2	cytokine	Activated	8.272	2.144	9.74e-07									INSIG1	other	Inhibited	1.842	-3.404	0.0024
PELI1	enzyme	Activated	3.401	2.131	6.05e-06									ZFP36	transcription regulator	Inhibited	7.17	-3.459	7.62e-15
NRIP1	transcription regulator	Activated	2.383	2.048	6.88e-06									IL1RN	cytokine	Inhibited	47.735	-4.219	1.45e-08
HR	transcription regulator	Inhibited	3.517	-2	0.219
SCD	enzyme	Inhibited	2.351	-2.152	6.33e-07
TNFAIP8L2	other	Inhibited	-3.271	-2.201	0.000797
ITCH	enzyme	Inhibited	-8.413	-2.236	0.00364
PTEN	phosphatase	Inhibited	-1.818	-2.365	1.83e-16
DICER1	enzyme	Inhibited	-2.09	-2.379	0.000278
POR	enzyme	Inhibited	2.036	-2.402	0.000102
NAB2	transcription regulator	Inhibited	2.611	-2.429	5.49e-05
SOD1	enzyme	Inhibited	4.677	-2.513	1.49e-12
BCL6	transcription regulator	Inhibited	12.716	-2.711	7.52e-14
SMAD7	transcription regulator	Inhibited	4.218	-3.001	5e-11
KLF2	transcription regulator	Inhibited	2.976	-3.206	1.43e-10
DUSP1	phosphatase	Inhibited	4.26	-3.284	3.27e-14
ZFP36	transcription regulator	Inhibited	92.086	-3.424	3.35e-16
IL1RN	cytokine	Inhibited	89.235	-3.658	2.12e-07
INSIG1	other	Inhibited	4.224	-4.034	6.58e-05
