# Supplementary material for: Developmental Maturation and Alpha-1 Adrenergic Receptors-Mediated Gene Expression Changes in Ovine Middle Cerebral Arteries
Source: Sci Rep. 2018 Jan 29;8:1772. doi: 10.1038/s41598-018-20210-w (PMC5789090; doi:10.1038/s41598-018-20210-w)
Supplement: Supplementary file 4 — S4 [file 41598_2018_20210_MOESM4_ESM.xlsx]

## Sheet: All Four
Title: Developmental Maturation and Alpha-1 Adrenergic Receptors-Mediated Gene Expression Changes in Ovine Middle Cerebral Arteries. Authors: Dipali Goyal and Ravi Goyal, Center for Perinatal Biology, School of Medicine, Loma Linda University, CA
Supplementary Table S4: Enlists the Alpha1AR-mediated differentially expressed genes which were commonly altered in all four developmental ages.
Supplemental Table S4: Genes commonly altered in all four age groups studied.
GENE	Prematue Fetus with PHE / Premature Fetus	Near-Term Fetus with PHE / Near-Term Fetus	Newborn Lamb with PHE / Newborn Lamb	Adult Sheep PHE / Adult Sheep
IL6	2075.66	138.075	851.798	333.589
MT1A	834.962	69.9371	32.9305	191.127
IL8	460.837	93.052	392.067	122.131
SLCO4A1	218.013	22.6174	172.79	66.5988
CREM	146.425	51.7741	88.5995	114.871
TNF	118.793	19.7353	42.2362	12.9312
MT2A	107.747	19.9042	25.5732	12.0712
JUNB	96.1103	446.491	15.0254	27.2437
ZFP36	92.0858	220.835	7.17028	15.385
CEBPB	88.7423	64.8513	7.29719	7.10333
DUSP5	81.6696	9.61845	126.828	299
EGR1	80.8907	416.544	3.35479	58.5575
ATF3	74.5283	564.349	6.51425	28.6388
IRF1	68.8574	38.5907	17.6068	43.0396
PDE4B	55.4483	108.288	65.0326	112.971
CEBPD	47.4965	22.3998	8.1515	13.0268
RGS1	43.1568	2.74218	4.03818	5.24185
TRIB1	42.751	7.19688	38.652	39.186
NFKBIZ	41.8513	17.8091	11.2746	10.671
CD83	41.2991	8.80702	31.9961	12.605
BTG2	33.4431	61.0246	16.4972	75.2501
ARID5A	32.186	25.818	9.10495	8.1225
PHLDA1	29.678	74.8078	7.86785	5.48241
EGR3	29.454	47.5469	9.78122	94.7955
ARG2	29.2493	6.63064	29.2677	70.6769
BHLHE40	28.3789	31.9671	24.3723	22.059
HK2	27.9458	3.19112	19.9573	9.92346
SOCS3	26.4219	122.256	32.4283	172.082
ERRFI1	25.5911	7.79486	6.89536	12.6821
SELP	25.2411	13.0722	12.9935	14.3299
CTH	20.598	6.45022	13.8578	9.13131
MYC	20.3916	18.2555	16.2264	36.1634
NFKBIA	19.333	5.19828	5.25779	2.42688
EPHA2	17.8487	20.8547	32.7339	24.8964
SDC4	17.3838	7.79329	7.04475	11.5817
ELL2	17.355	2.75949	7.93987	4.73419
TIPARP	16.892	12.8383	17.9942	20.3197
GADD45B	16.3618	46.1076	8.51926	15.6327
ICAM1	15.5637	16.4892	11.6752	23.2315
TIFA	15.4534	21.4923	7.86365	13.7325
SIK1	14.1029	20.1041	8.86868	17.7774
ETS2	13.4344	15.7527	5.03367	5.22782
PTX3	12.7972	4.7169	5.86728	22.7395
KLF10	12.3059	76.5564	8.87401	13.0132
LOC105607409	12.2673	6.37292	5.18852	2.91068
VMP1	11.9468	5.40881	12.3921	12.0637
C27H8ORF41	11.4834	16.3106	15.5517	19.2019
HSPH1	11.3613	10.3442	2.64418	8.11208
SPSB1	10.9154	13.3336	8.05131	3.73944
IER2	10.7603	29.1479	4.65958	22.9621
BAMBI	10.6632	18.9438	4.26866	8.63845
PLK3	10.0196	10.3282	3.37832	5.01411
SLC7A5	9.79647	7.10943	4.1707	6.00997
SLC2A3	9.74596	7.75499	7.22536	10.7096
NFIL3	9.41806	8.39672	7.08874	7.06965
GRHL1	9.30154	3.57721	13.0475	5.19275
MCL1	9.28326	11.4811	3.78084	3.83905
IER5	9.27113	39.7701	5.54493	9.24471
IER3	9.23235	3.06371	3.24472	1.5443
TNFRSF12A	8.80062	8.53985	3.03793	2.74181
CH25H	8.56808	25.8156	25.4346	84.4204
NDEL1	8.45329	9.33526	6.76465	5.10718
RNF19B	8.03561	14.0632	8.75252	4.64162
BAG3	7.9225	19.8028	3.67094	4.27445
HSPA13	7.91177	6.08705	4.22096	3.1771
IL1R1	7.86708	4.77644	7.24616	6.23956
FOSL2	7.36093	4.67701	3.2037	4.08591
JUND	7.20574	5.58696	2.66235	1.76376
HMOX2	6.89187	5.8983	3.93939	2.07077
OSMR	6.71294	2.74354	2.52564	3.43464
EPHA1	6.67262	12.7421	11.2455	18.277
RCAN1	6.40352	8.95852	6.12339	17.2743
MCM2	5.96707	26.5564	5.59648	18.4937
IKBKB	5.87724	2.37874	3.88529	2.21177
SNAI1	5.54257	22.1637	4.43817	12.7946
DDIT3	5.46499	2.6163	4.20583	5.50037
ADAMTS4	5.21891	33.9567	5.58614	15.6535
TOB1	5.15591	10.0241	2.59154	2.22927
PRKD2	5.08697	2.76592	3.23071	2.70267
ZFP36L1	4.96077	14.9771	2.69607	6.14688
GCH1	4.93709	4.64374	6.24217	8.98441
TGIF1	4.69542	4.42567	5.10076	8.2362
PFKFB3	4.6293	5.66122	5.8525	10.7712
SEH1L	4.60724	4.92128	3.47872	2.21049
COL1A2	4.57446	22.5599	1.77224	2.57561
MAFB	4.55928	2.35796	7.19042	5.76713
SPRY2	4.55258	3.39868	3.20619	2.05327
SERTAD1	4.50321	4.14984	3.7869	4.85368
FBXO33	4.44224	5.11294	3.23652	3.4077
ARL4C	4.35736	6.41754	8.95324	5.81209
JMJD1C	4.35423	2.95773	4.33659	3.15257
GADD45A	4.28478	8.97257	10.2474	37.7007
KLF4	4.2205	4.71675	6.51558	23.2681
ULK1	4.20953	4.87718	2.52776	1.7001
TFPI2	4.1982	3.26523	4.84969	7.36771
RTF1	4.18692	2.53119	4.56764	5.19084
SIRT1	4.15107	2.4065	3.42472	2.62224
SAV1	4.13309	2.9855	4.73811	3.72666
ZFAND5	4.1107	1.68883	2.27496	2.15469
LOC100174924	3.96489	4.01667	2.1381	2.40379
SOCS2	3.93653	2.07315	4.17073	6.42515
HERPUD1	3.92955	2.03296	2.09041	1.73082
FSTL3	3.92594	3.83079	2.04857	2.0746
IL6ST	3.91712	2.37538	2.20828	1.59668
PELO	3.70759	5.34126	2.80608	2.43573
ATF4	3.68759	3.24395	2.35018	1.67568
HS3ST1	3.62004	6.98228	2.5458	7.75887
ETF1	3.5766	2.34981	2.44083	1.53101
SPRY4	3.47498	13.3176	2.05191	2.46159
TOPORS	3.4046	5.06937	4.05389	3.39883
AFF4	3.36983	4.87403	2.53417	2.20806
NAB1	3.34993	1.92099	2.30933	1.59263
HTR2A	3.3193	4.85738	2.97223	4.36118
ZFYVE16	3.29633	1.95821	3.94924	2.01412
LITAF	3.23263	4.44971	2.85429	2.06414
LOC100849094	3.19658	2.54637	3.04364	3.10734
PCF11	3.12209	16.1296	3.52405	7.89543
TSC22D2	3.12036	4.13629	3.0995	2.29527
TSPAN14	3.01402	9.09665	2.10155	1.90409
C16orf72	2.94313	4.06363	2.61089	1.80524
TMBIM1	2.91559	4.19075	3.88881	3.0382
MCTP1	2.87801	1.93672	2.29613	2.55103
STX6	2.83349	5.47093	2.08341	1.53735
SLC39A6	2.82042	4.2794	1.76491	1.71774
ISG20L2	2.8085	2.81592	2.46965	2.56643
HSP90AA1	2.7661	5.15541	1.99108	1.86174
NEDD9	2.75863	5.89664	2.8777	5.58403
GJA1	2.74881	9.51895	1.74217	2.39825
RIPK2	2.70524	3.59426	2.43081	2.28716
FOXO1	2.64103	4.83391	1.6724	3.2249
UBC	2.61929	2.35104	1.96568	1.80452
IER5L	2.60323	16.6518	4.62236	4.93267
NDFIP2	2.6026	2.55353	3.20106	3.49089
HNRNPF	2.5914	2.83295	2.43931	2.78253
UBE2J1	2.57102	2.25111	1.7681	1.60559
CDKN2AIP	2.56706	11.5207	2.56103	3.65437
MAPK1IP1L	2.42872	2.78242	1.80871	1.77786
SAT1	2.41483	2.29792	2.16163	4.72212
IRF2BP2	2.32916	3.07734	1.85291	2.14769
ZBTB10	2.30833	2.21492	1.90186	1.8005
TUBB2C	2.27285	3.90007	2.37499	1.74103
SKI	2.21348	2.6848	1.50525	1.50465
ADM	2.20107	2.33169	2.14658	3.29193
UBL3	2.18454	2.22529	1.90524	1.8765
ZCCHC8	2.1385	2.37919	1.80355	1.74618
CEBPA	2.13797	3.79486	1.54329	2.02824
FOXC1	2.12913	2.07523	2.44116	2.0676
C12orf44	2.01602	5.41121	1.87823	2.56875
CISH	1.99758	5.42909	4.48315	10.0815
APPBP2	1.9679	2.78462	1.6174	1.55337
UBE2Q2	1.85303	3.07888	1.72922	1.80371
ETNK1	1.8176	1.92135	3.64298	2.55128
DSE	1.79146	1.65392	2.13267	1.77401
RPS20	2.58581	0.38642	2.06758	3.74448
CD14	2.20081	0.362615	2.15925	2.03507
DDR1	0.618391	1.95688	0.46554	0.534558
LASS5	0.417487	4.64675	0.402839	0.63385
NKTR	0.314142	2.56287	0.417631	0.467082
ZNF436	0.623119	0.364601	0.641248	0.484168
COMMD3	0.590102	0.277674	0.659829	0.434704
MRPL43	0.563617	0.356825	0.602224	0.605978
MBD4	0.55491	0.329991	0.509486	0.587434
ZNF691	0.553741	0.422831	0.545008	0.646804
LRRC47	0.552842	0.321481	0.543962	0.56484
EXOSC3	0.550578	0.33768	0.502066	0.654705
KLHL9	0.532639	0.585954	0.458631	0.547483
TMEM126B	0.513814	0.405683	0.472052	0.577431
DDX28	0.505408	0.36858	0.461795	0.524038
KIAA0232	0.505389	0.504524	0.63309	0.658241
TAF7	0.503762	0.57615	0.523031	0.633469
ZC3HC1	0.502167	0.413424	0.466007	0.645956
FITM2	0.500944	0.441984	0.5622	0.648674
C14orf101	0.486766	0.49583	0.585977	0.464562
TMEM51	0.482228	0.489539	0.525938	0.438481
C19orf39	0.468444	0.545835	0.426089	0.598611
PRDM4	0.447343	0.44688	0.580776	0.648027
LOC100847129	0.446138	0.539144	0.57335	0.536496
TOR3A	0.442062	0.343924	0.425892	0.355025
ACTR5	0.440661	0.387798	0.49646	0.646529
GEMIN7	0.430917	0.420745	0.454475	0.429826
MAPK14	0.429203	0.539408	0.469029	0.587025
MRPS34	0.420549	0.335847	0.535031	0.586278
C12orf76	0.420311	0.423196	0.634385	0.231006
SMARCAD1	0.412513	0.511391	0.324435	0.559954
EPM2AIP1	0.401649	0.633561	0.426892	0.509251
TMEM216	0.392556	0.45189	0.340716	0.586813
USE1	0.369922	0.552322	0.610437	0.469491
TTC31	0.360779	0.433803	0.418608	0.511025
CARD6	0.35889	0.462931	0.471657	0.578621
CDAN1	0.357952	0.426429	0.48859	0.665166
LSM10	0.356894	0.364347	0.308173	0.641639
C2orf49	0.356205	0.445576	0.417892	0.563556
PSPC1	0.351662	0.346577	0.408399	0.471437
NUP43	0.351579	0.479328	0.387188	0.614553
MED7	0.349763	0.380712	0.334909	0.618105
CCDC84	0.334686	0.426673	0.390438	0.592436
ORC3	0.331035	0.508012	0.325618	0.592748
C3orf17	0.328628	0.304145	0.523172	0.669517
PURA	0.326833	0.486552	0.514764	0.666712
FAHD1	0.323476	0.346778	0.513551	0.655347
C11orf83	0.31221	0.334483	0.446189	0.541326
NDST2	0.29516	0.365236	0.358585	0.600612
TXNIP	0.292408	0.336932	0.290963	0.456875
SERTAD3	0.283159	0.597146	0.432816	0.482201
ZNF347	0.281	0.242315	0.33472	0.465643
PYGO2	0.263983	0.371654	0.384283	0.666032
PABPN1	0.259431	0.466939	0.482985	0.375332
ALG9	0.257911	0.305259	0.399778	0.646382
C17orf59	0.242437	0.471712	0.349079	0.543057
ZNF263	0.222254	0.442746	0.320507	0.605438
SUGP2	0.215812	0.558726	0.340581	0.18902
KBTBD4	0.214058	0.517693	0.387643	0.611475
RP9	0.170398	0.301684	0.479291	0.345318
