# Supplementary material for: Developmental Maturation and Alpha-1 Adrenergic Receptors-Mediated Gene Expression Changes in Ovine Middle Cerebral Arteries
Source: Sci Rep. 2018 Jan 29;8:1772. doi: 10.1038/s41598-018-20210-w (PMC5789090; doi:10.1038/s41598-018-20210-w)
Supplement: Supplementary file 5 — S5 [file 41598_2018_20210_MOESM5_ESM.xlsx]

## Sheet: Gene Alterations
Title: Developmental Maturation and Alpha-1 Adrenergic Receptors-Mediated Gene Expression Changes in Ovine Middle Cerebral Arteries. Authors: Dipali Goyal and Ravi Goyal, Center for Perinatal Biology, School of Medicine, Loma Linda University, CA
Supplementary Table S5: Enlists the Alpha1AR-mediated differentially altered genes in MCAs: A. Commonly altered in the premature fetus and the near-term fetus; B: Genes exclusively altered in the premature fetus (not in the near-term fetus); C: Genes exclusively altered in the near-term fetus (not in the premature fetus).
Supplemental Table S5 - A: Genes commonly altered in Premature and Near-Term Fetus MCAs.				Supplemental Table S5 - B: Genes exclusively altered in Premature Fetus MCAs (not in the Near-Term Fetus).			Supplemental Table S5 - C: Genes exclusively altered in Near-Term Fetus MCAs (not in the Premature Fetus).
GENE	Prematue Fetus with PHE / Premature Fetus	Near-Term Fetus with PHE / Near-Term Fetus		GENE	Prematue Fetus with PHE / Premature Fetus		GENE	Near-Term Fetus with PHE / Near-Term Fetus
IL6	2075.66	138.075		IL1RN	89.2347		NR4A1	211.398
MT1A	834.962	69.9371		IL10	49.0463		HSPA1A	111.281
IL1B	469.95	11.6451		UCN	40.1413		JUN	56.1686
IL8	460.837	93.052		TUBA4A	32.1037		PTGS2	44.8868
CCL4L1	339.618	54.0646		SAA1	29.9134		AKT2	15.013
IL1A	297.095	9.49308		PLAUR	24.9524		ADD1	14.9757
SLCO4A1	218.013	22.6174		IFRD1	22.4101		MSN	14.5054
HSPA4	179.246	76.5647		INHBA	18.2541		APLP2	12.8416
CREM	146.425	51.7741		CSF2	17.621		ELN	12.5377
TNF	118.793	19.7353		BATF3	17.6153		KLF13	11.8797
MT2A	107.747	19.9042		CXCL10	14.8162		AHNAK	11.5235
JUNB	96.1103	446.491		RGS2	14.7041		GANAB	11.0455
ZFP36	92.0858	220.835		NDNL2	14.5628		CARM1	9.38489
CEBPB	88.7423	64.8513		NFATC2	13.8951		MGLL	9.23756
DUSP5	81.6696	9.61845		BCL6	12.7165		HAUS7	8.11157
EGR1	80.8907	416.544		TNFAIP6	12.0251		MAP1B	8.0859
ATF3	74.5283	564.349		RABGEF1	11.9135		INPPL1	7.96834
IRF1	68.8574	38.5907		RASSF5	11.6183		SOX4	7.66149
CHAC1	66.328	3.56817		OBFC2A	11.0985		DNAJC14	7.31071
CXCL5	57.9227	8.50316		CYCS	10.4817		POLDIP3	7.28796
PDE4B	55.4483	108.288		HMGA1	10.2432		CYTH1	6.85946
CCL2	51.0751	8.97655		TNFRSF10B	10.003		ORMDL3	6.79126
CEBPD	47.4965	22.3998		IDI1	9.90703		TBC1D17	6.55758
RGS1	43.1568	2.74218		IRAK2	9.77056		FUS	6.53406
TRIB1	42.751	7.19688		CLEC4E	9.7669		SUN2	6.49687
NFKBIZ	41.8513	17.8091		S100A9	9.59117		SLC6A9	6.28462
CD83	41.2991	8.80702		TAC1	9.58521		QSOX2	6.04705
PLEK	37.1914	5.70478		STX11	9.52049		SERPINH1	6.035
BTG2	33.4431	61.0246		SESN2	9.38151		MRC2	5.93264
ARID5A	32.186	25.818		USP19	9.10324		ANXA6	5.8696
PHLDA1	29.678	74.8078		NIPAL1	8.98274		IGFBP3	5.66668
EGR3	29.454	47.5469		NFKBIE	8.66149		PIP4K2A	5.65447
ARG2	29.2493	6.63064		DUSP4	8.50987		SEC24D	5.41969
BHLHE40	28.3789	31.9671		C4orf31	8.44571		NUDCD3	5.41663
HK2	27.9458	3.19112		CXCL2	8.27211		CDH13	5.25941
FOS	27.4893	334.891		SERPINE1	7.21152		DDX42	5.23056
SOCS3	26.4219	122.256		LRRC33	7.18034		LGALS3BP	5.2232
IRF8	25.9417	7.92372		CCL5	6.83298		DCAF8	5.14705
ERRFI1	25.5911	7.79486		IRX2	6.79334		U2AF2	5.09135
SELP	25.2411	13.0722		HOMER1	6.48853		PBXIP1	5.07414
SBNO2	21.0635	10.1146		POLB	6.45942		PTRF	5.05812
CTH	20.598	6.45022		NCF1	6.11102		UBE2G2	5.00783
MYC	20.3916	18.2555		SLAMF7	6.11012		TIE1	4.98255
NFKBIA	19.333	5.19828		JOSD1	6.07381		PTPN11	4.97229
PPP1R15A	18.3605	30.1361		CSF3	5.86477		TIMP3	4.94214
EPHA2	17.8487	20.8547		GUCY1B3	5.65942		LOX	4.85638
SDC4	17.3838	7.79329		PTPN2	5.61141		CNP	4.8222
ELL2	17.355	2.75949		MMP12	5.58085		B4GALT1	4.80832
RELB	16.9427	11.109		RANBP2	5.44235		PDGFRB	4.76397
TIPARP	16.892	12.8383		POMT2	5.38207		HDGF	4.60602
GADD45B	16.3618	46.1076		VEGFA	5.33806		MEG3	4.60489
ICAM1	15.5637	16.4892		SLC6A4	5.32663		RNASET2	4.59999
TIFA	15.4534	21.4923		GPR98	5.28399		FAM43A	4.47781
SIK1	14.1029	20.1041		NGFRAP1	5.25547		ARHGEF2	4.35254
ETS2	13.4344	15.7527		SGK1	5.16083		PDIA3	4.333
PTX3	12.7972	4.7169		GRASP	5.05823		PRPF19	4.31209
IRF4	12.6037	20.7419		RAB27A	5.03499		SNX9	4.28873
TLR2	12.5047	3.87662		LOC100626076	5.00059		EPAS1	4.28058
KLF10	12.3059	76.5564		CA2	4.98262		LAMA5	4.25075
LOC105607409	12.2673	6.37292		UMPS	4.91185		CITED2	4.14187
DDIT4	12.1883	3.27551		LRRC8C	4.73416		TGFB3	4.10944
BCR	11.9753	2.30306		TEAD4	4.55933		CDK5RAP3	4.09151
VMP1	11.9468	5.40881		NPPC	4.52959		ATP6AP1	4.05218
C27H8ORF41	11.4834	16.3106		STK38L	4.47586		GRN	4.03654
HSPH1	11.3613	10.3442		CD46	4.41265		CUL7	4.02798
TNFAIP2	10.9755	8.05623		TPSAB1	4.40263		MPZL2	4.00805
SPSB1	10.9154	13.3336		SHISA2	4.39893		AP1M1	3.88965
IER2	10.7603	29.1479		C3orf52	4.34148		SPOP	3.78186
BAMBI	10.6632	18.9438		MAP3K2	4.34051		ARHGAP35	3.77385
PLK3	10.0196	10.3282		HMOX1	4.30334		LY6G6C	3.72264
SLC7A5	9.79647	7.10943		BAZ1A	4.29371		THBS2	3.68659
SLC2A3	9.74596	7.75499		ELL	4.28841		VASN	3.62777
BIRC3	9.60111	5.16798		TROAP	4.26692		ZC3H11A	3.61057
NFIL3	9.41806	8.39672		TMEM86A	4.23627		ZC3HAV1	3.60491
SLC3A2	9.31224	4.13233		ZBTB1	4.22849		SMO	3.513
GRHL1	9.30154	3.57721		INSIG1	4.22376		XPC	3.47898
MCL1	9.28326	11.4811		SMAD7	4.21821		SURF6	3.47587
IER5	9.27113	39.7701		TP53INP2	4.21747		STK25	3.46171
IER3	9.23235	3.06371		DNAJB6	4.2115		ACSF2	3.45239
LOR	9.21215	1.58609		BIK	4.18052		ATP2B4	3.42985
TNFRSF12A	8.80062	8.53985		ABT1	4.14669		GPC1	3.41696
CH25H	8.56808	25.8156		FCGR1A	4.14257		MORC2	3.41042
NDEL1	8.45329	9.33526		PSPH	4.09798		WDR91	3.40839
CXCL16	8.04784	2.90975		KLF9	4.08827		SNRNP70	3.40306
RNF19B	8.03561	14.0632		PDK4	4.08379		GNB1	3.40072
BAG3	7.9225	19.8028		SPHK1	4.03609		PUS1	3.38812
SLC7A1	7.91592	2.7579		SAMSN1	4.02905		TMEM127	3.36371
HSPA13	7.91177	6.08705		VWA5A	3.97685		HOMER3	3.35817
IL1R1	7.86708	4.77644		CD86	3.94773		PLEC	3.32778
FOSL2	7.36093	4.67701		GCLM	3.93873		YIPF2	3.32682
JUND	7.20574	5.58696		STK40	3.93024		TNKS1BP1	3.2807
HMOX2	6.89187	5.8983		LCP1	3.9253		CUL4A	3.2588
OSMR	6.71294	2.74354		CD38	3.78694		HNRNPUL1	3.25784
EPHA1	6.67262	12.7421		CDK8	3.7861		SH3PXD2B	3.20117
RCAN1	6.40352	8.95852		POMC	3.76912		OAZ2	3.19554
DNAJB1	6.38637	49.0193		CLEC6A	3.76767		WDR46	3.19471
MCM2	5.96707	26.5564		INTS8	3.75807		PLB1	3.13996
GALP	5.91852	4.29784		ATF6	3.71715		XIST	3.08289
IKBKB	5.87724	2.37874		CPEB2	3.68473		USP5	3.07869
BRD2	5.87014	11.7271		PNP	3.67369		DYNC1H1	3.06786
SNAI1	5.54257	22.1637		CD53	3.66881		OSBP2	3.06333
EMP1	5.52395	14.9016		SKIL	3.65377		GGA1	3.05434
DDIT3	5.46499	2.6163		LOC101108851	3.64757		RBM42	3.02424
CEBPG	5.45982	2.58107		ARL5B	3.58851		RASSF1	3.01778
CD40	5.27853	3.09117		PDE4D	3.58843		PPP1R10	2.98537
ADAMTS4	5.21891	33.9567		NRARP	3.56271		QTRT1	2.97544
TOB1	5.15591	10.0241		IL1RL1	3.54679		CD3G	2.96022
PRKD2	5.08697	2.76592		INTS6	3.51104		RALY	2.94486
MAFG	4.99018	4.70411		WDR37	3.48614		ANAPC2	2.92701
LDLR	4.97747	7.6108		LOC509574	3.48437		HDAC7	2.92296
ZFP36L1	4.96077	14.9771		TLE4	3.46519		ZGPAT	2.91038
GCH1	4.93709	4.64374		JAKMIP1	3.45467		IPO7	2.86652
SLC41A1	4.81764	11.7972		FGFR2	3.44785		WRNIP1	2.85756
NFKB2	4.69906	7.23322		BTAF1	3.4401		RCC2	2.83146
SQSTM1	4.69618	3.61331		ZNF45	3.42131		CLCN6	2.81559
TGIF1	4.69542	4.42567		C1H21orf91	3.40605		PPP6R1	2.79394
SOD1	4.67661	2.01432		CCNB2	3.40483		RGS3	2.78473
TAP2	4.65426	4.81698		PELI1	3.40146		ST6GALNAC6	2.78185
PFKFB3	4.6293	5.66122		LOC100507145	3.39823		NFIC	2.7306
SEH1L	4.60724	4.92128		ANGPTL4	3.39569		PREP	2.69349
SGMS2	4.59202	3.08678		TNFRSF18	3.3739		LTBP2	2.6793
COL1A2	4.57446	22.5599		NFKB1	3.37358		NLRX1	2.67062
MAFB	4.55928	2.35796		UBE2A	3.36563		SLC27A2	2.65124
SPRY2	4.55258	3.39868		TOX4	3.3563		MBD1	2.64663
SERTAD1	4.50321	4.14984		SLC11A2	3.34982		ARHGEF40	2.63294
FBXO33	4.44224	5.11294		PSAT1	3.32161		TMCO3	2.61233
PLSCR1	4.43831	2.69275		PRNP	3.30255		IP6K1	2.60575
AZIN1	4.43225	13.5739		MARCH3	3.29929		TBCD	2.60535
ARL4C	4.35736	6.41754		SOX9	3.29831		NR3C2	2.60316
JMJD1C	4.35423	2.95773		NDRG1	3.24905		PICALM	2.59304
RHOB	4.31357	14.1384		CYP1B1	3.24445		MARK2	2.59227
GADD45A	4.28478	8.97257		MTO1	3.22986		TGFB2	2.57005
DUSP1	4.26046	14.5272		SLC35D1	3.22488		SPECC1L	2.5683
KLF4	4.2205	4.71675		DDX3X	3.21549		DOHH	2.55886
ULK1	4.20953	4.87718		RELL1	3.18208		LMF2	2.55523
TFPI2	4.1982	3.26523		CLDN1	3.16999		DBN1	2.55052
RTF1	4.18692	2.53119		TRAF3	3.1584		ACTN1	2.54774
USP12	4.17343	1.67033		NAMPT	3.15775		PRPF6	2.54573
SIRT1	4.15107	2.4065		C27H8orf4	3.12674		LIG1	2.53499
SAV1	4.13309	2.9855		KYNU	3.11525		FBXO18	2.53323
ETV3	4.12897	4.46453		SOD2	3.10552		OSTM1	2.53083
ZFAND5	4.1107	1.68883		PIK3AP1	3.04633		NDRG2	2.51133
SLC38A2	4.05805	7.46195		RIOK3	3.04496		KHNYN	2.50983
ABTB2	3.9907	3.2432		MYD88	3.04145		MMP14	2.49022
HSPA8	3.98705	18.9573		IFNGR1	3.01528		C25H7ORF26	2.47634
KAT5	3.97448	3.62111		ASNS	3.01437		INTS3	2.44994
LOC100174924	3.96489	4.01667		TLR4	3.00852		RERE	2.4482
HK1	3.95023	4.6219		PRDM1	2.98291		THBD	2.43074
SOCS2	3.93653	2.07315		MARS	2.97462		AP2B1	2.41931
HERPUD1	3.92955	2.03296		NUFIP2	2.97457		NNT	2.41818
FSTL3	3.92594	3.83079		UPP1	2.94534		ARHGEF7	2.40483
IL6ST	3.91712	2.37538		ARID5B	2.93991		C7orf42	2.37175
HIF1A	3.91056	5.83964		SH3BP4	2.90154		DPP7	2.33746
MAP2K3	3.82783	1.7439		PLCL2	2.89362		MOBKL2A	2.32508
PTPN1	3.82506	5.69352		ERO1L	2.88592		BCL2	2.32485
ELOVL4	3.81712	2.45043		ERI1	2.87842		SP2	2.31307
TRIM47	3.81106	10.4074		FGF2	2.87653		ZNF532	2.31122
GRAMD1A	3.80713	1.90935		DCAF11	2.87566		CD248	2.31033
FAM3B	3.78068	2.33624		CSRNP2	2.84516		SMAD6	2.29384
ASXL1	3.7708	1.92513		DDX5	2.84033		NEURL4	2.28629
IL4R	3.7303	2.2993		TCEAL1	2.83069		C3orf37	2.28328
PELO	3.70759	5.34126		DAB2	2.80895		TMEM158	2.26484
ATF4	3.68759	3.24395		LOC101120999	2.79279		ADNP2	2.245
NUP98	3.66112	2.03345		DDX56	2.78962		NFE2L1	2.24328
RDH10	3.64211	2.5211		CNOT2	2.78408		AP2A2	2.24238
HS3ST1	3.62004	6.98228		LOC100851198	2.78114		TSC2	2.23831
RRAD	3.60832	8.68602		STAMBPL1	2.7729		MTCH1	2.2326
ETF1	3.5766	2.34981		CRISPLD2	2.76017		FBXO31	2.22573
SLC25A33	3.52494	2.59189		EIF4A2	2.75265		EHMT2	2.2107
HR	3.51694	1.66434		MXD1	2.75244		BCL9L	2.20857
MTHFD1	3.48847	1.97211		IL1R2	2.75166		ARHGEF1	2.20003
SPRY4	3.47498	13.3176		CYP51A1	2.71985		MBOAT7	2.19428
TOPORS	3.4046	5.06937		BMP2K	2.69357		RNPEP	2.18719
COL7A1	3.39302	26.3938		FGF18	2.68797		PPP6C	2.16739
EIF5	3.38368	2.98201		BMP2	2.68267		KCTD15	2.158
AFF4	3.36983	4.87403		ROD1	2.66744		SREBF2	2.13393
NAB1	3.34993	1.92099		MKNK2	2.66629		VPS26B	2.1255
HTR2A	3.3193	4.85738		NDC80	2.66348		DEXI	2.12008
THBS1	3.30481	5.61145		SLC2A1	2.6477		TRANK1	2.11757
ZFYVE16	3.29633	1.95821		SARS	2.6427		GALNT7	2.11009
KCTD10	3.26632	9.15312		LOC100605015	2.64128		ALDH16A1	2.09405
MAPRE2	3.256	5.61871		ZKSCAN1	2.61757		PPP2R4	2.08261
ATP2A2	3.23876	5.86985		STAT2	2.6133		ERCC2	2.05831
LITAF	3.23263	4.44971		NAB2	2.61094		PMEPA1	2.05599
UBQLN1	3.22166	4.57437		ACSL5	2.60747		SPSB3	2.05555
LOC100849094	3.19658	2.54637		MFSD2A	2.60539		MAPK12	2.04847
TNC	3.18796	4.35238		YARS	2.60153		ZMYND11	2.04447
ARRDC3	3.17707	1.80956		ZDHHC23	2.60065		DNAJB12	2.04202
DDX21	3.1702	3.03666		PCK2	2.59114		LMAN2L	2.03309
PTP4A1	3.13374	1.89898		DNAJB5	2.58088		SYMPK	2.02985
PCF11	3.12209	16.1296		RBM18	2.57619		ZFHX3	2.02398
TSC22D2	3.12036	4.13629		GRPEL1	2.57557		KDM4A	2.01682
UGCG	3.09126	2.27784		MXI1	2.56949		ANKRD54	2.0141
ERG	3.08075	4.20014		PDXK	2.55639		ZCCHC3	2.01114
HSPA5	3.01878	5.55672		HLA-DRB1	2.55564		UBA5	2.00212
TSPAN14	3.01402	9.09665		CD74	2.55088		CHPF	1.96851
DNAJA1	3.00212	3.34425		ING3	2.5407		ADCK5	1.95835
FHL3	2.98504	2.71605		DUSP14	2.53042		SSRP1	1.95345
KLF2	2.97624	22.6079		RNF19A	2.52702		RSG1	1.93793
C16orf72	2.94313	4.06363		MIER3	2.52573		EFS	1.92594
TMBIM1	2.91559	4.19075		PRKRIP1	2.51919		SEC16A	1.92377
TMEM39A	2.89278	4.28747		RNMT	2.51148		ZC3H10	1.91722
NFE2L2	2.88449	4.46775		RAB5A	2.50754		DCAF5	1.91374
MCTP1	2.87801	1.93672		PPP1R2	2.50524		TOMM40	1.90672
STX6	2.83349	5.47093		C5orf15	2.5019		SLC20A1	1.89703
SLC39A6	2.82042	4.2794		FRAT2	2.50038		UPF3B	1.8908
CMTM6	2.81507	7.97172		METRNL	2.48993		STAT6	1.88961
ISG20L2	2.8085	2.81592		NARF	2.48406		WASF2	1.88031
CYR61	2.79151	13.4036		TXNRD1	2.47119		MAN2B1	1.87137
HSP90AA1	2.7661	5.15541		USP15	2.46761		PRKCSH	1.86087
AKAP13	2.76462	5.79455		HNRNPA2B1	2.46409		THY1	1.8523
NEDD9	2.75863	5.89664		DPT	2.45446		TMC6	1.83147
GJA1	2.74881	9.51895		TXLNG	2.44965		SENP3	1.8144
COL1A1	2.73286	13.3961		UBAP2	2.44559		CTSZ	1.81264
IRF9	2.71249	2.85248		AGO2	2.44371		FADS2	1.8096
RIPK2	2.70524	3.59426		COTL1	2.43858		MITF	1.80218
PNRC1	2.70498	5.80188		PPP1CB	2.42942		ZNF444	1.79355
AEBP2	2.68699	3.01513		GIGYF2	2.42344		NMT1	1.78888
ADAMTS2	2.66871	2.34808		ODC1	2.41914		ATP2A3	1.78386
FOXO1	2.64103	4.83391		TLCD2	2.41828		STARD3	1.7744
STRN4	2.62827	3.84896		SMAP1	2.39526		STK16	1.75489
COL3A1	2.62234	17.557		CHD1	2.39383		MCM7	1.7387
PLAGL1	2.62008	6.27237		PLAU	2.38724		ALG1	1.72916
UBC	2.61929	2.35104		NRIP1	2.38302		CALCA	1.72316
ZFP36L2	2.61613	7.37662		MAPK6	2.37489		MLLT1	1.71095
MYLIP	2.6123	4.23088		ARF4	2.36868		NCOR1	1.64924
IER5L	2.60323	16.6518		GOLPH3	2.36365		NDST1	1.59391
NDFIP2	2.6026	2.55353		SLC37A3	2.3597		TRPM7	1.5904
MAPKAPK2	2.60117	2.74409		METTL6	2.35963		ZFP106	1.57241
HBP1	2.59892	5.50398		SLC39A14	2.35195		ATE1	1.55011
HNRNPF	2.5914	2.83295		SCD	2.35068		RXRB	1.53491
UBE2J1	2.57102	2.25111		LOC101119317	2.34332		TM4SF1	0.660646
CDKN2AIP	2.56706	11.5207		SMARCA1	2.34096		MRPS11	0.631478
BCL7B	2.56237	2.73489		FAM126A	2.33776		SF3B1	0.629901
RNF103	2.56146	4.11533		PLAT	2.32267		ANXA3	0.625229
SPRY1	2.56006	4.54703		TSC22D3	2.32226		ATRN	0.619049
TBC1D20	2.53054	2.37799		FZD5	2.30757		PPP2R3B	0.613354
AKIRIN2	2.52839	2.59733		SCAF11	2.30528		BTBD7	0.609343
TBC1D15	2.52161	1.53728		PHC2	2.30264		UNC50	0.608159
PLEKHO2	2.4908	1.62909		PDP1	2.30082		ATL2	0.601081
BTBD1	2.46488	2.55316		ELF2	2.29743		NSRP1	0.600999
CTTNBP2NL	2.46058	6.38038		GTPBP4	2.29238		ADH5	0.595744
PSMD12	2.45984	2.6768		TARS	2.279		RSU1	0.586781
CCNL2	2.45699	1.79399		CAB39L	2.27407		EFHD1	0.577455
HNRNPK	2.43991	8.91696		CHSY1	2.26498		CCNT1	0.571334
MAPK1IP1L	2.42872	2.78242		UVRAG	2.26479		CSNK2A2	0.57102
GARS	2.42364	2.72923		SBNO1	2.26069		PPIL1	0.569373
SAT1	2.41483	2.29792		IPMK	2.2487		LONP2	0.568517
LSG1	2.40551	4.05088		CEP78	2.24136		TXNDC12	0.564588
LMNA	2.3989	2.70728		AMD1	2.23616		JAGN1	0.564124
STT3B	2.3974	3.46095		C5orf62	2.2343		MTHFR	0.559765
TNFRSF1A	2.36717	2.87669		ABI1	2.23394		C5H12orf41	0.553588
STK38	2.36091	2.83262		CD164	2.22759		KLHL24	0.551672
ACSL3	2.35958	2.77897		CCDC117	2.22685		PTCD3	0.545671
EMILIN2	2.35042	4.0745		ORAOV1	2.22473		LARP4B	0.545071
PQLC1	2.34695	2.80472		SERINC3	2.22346		CD99	0.543518
SEC61A2	2.33838	9.59478		GEM	2.22223		PPARGC1A	0.543327
SEC14L1	2.33118	3.40298		EAF1	2.21938		NR2C2	0.540344
IRF2BP2	2.32916	3.07734		TMEM66	2.20899		LPP	0.537985
PPP1CC	2.31344	3.01465		ATXN7	2.20641		ECH1	0.534899
ZBTB10	2.30833	2.21492		C7H5orf32	2.1998		ADAMTS17	0.534613
YWHAZ	2.30072	3.4772		SLTM	2.19046		FKBP9	0.523965
ATXN2L	2.29614	1.98489		KIF2A	2.18785		NFAT5	0.520205
ATG4B	2.29057	8.6522		SAP30	2.18724		DCXR	0.513364
F5	2.28809	2.53739		NGDN	2.18062		KDELR2	0.512264
EIF1	2.27691	1.63217		TESK1	2.17231		CCDC124	0.509773
TACC1	2.27674	3.45915		MARCH6	2.17163		PAG1	0.507544
TMEM185A	2.27588	4.10023		SNX25	2.16646		C16H5orf51	0.506338
TUBB2C	2.27285	3.90007		AKIRIN1	2.16089		MRPS6	0.506168
CSF1	2.26997	3.74535		DENND4A	2.1517		MTMR7	0.503635
TFIP11	2.24982	1.81013		IFNAR2	2.15009		HPRT1	0.50309
RBM14	2.2462	4.01671		TMEM64	2.14816		MTCH2	0.500211
PALLD	2.2423	10.3385		FAS	2.14255		EGLN3	0.498148
FGFR1	2.24188	5.93786		NCF4	2.13935		SLC35B1	0.495722
CREB1	2.22966	4.60497		IL18	2.13834		CPSF6	0.495007
HERC4	2.2242	2.1971		RANBP9	2.13418		HMMR	0.494578
SKI	2.21348	2.6848		LRRC25	2.1338		JAK1	0.493918
ACSS2	2.21291	3.96615		ABCF3	2.13215		ZMAT2	0.492924
ADM	2.20107	2.33169		STAT3	2.12979		ELP2	0.490791
NUDT4	2.19044	3.51196		GLUL	2.12786		RPL13A	0.490482
UBL3	2.18454	2.22529		SSFA2	2.12557		GK	0.489273
WDR45L	2.1777	3.29119		CLDND1	2.12506		ARL6IP1	0.48878
PPPDE1	2.17377	3.21104		NOG	2.12031		MYST3	0.485387
HMGCR	2.16944	2.30032		QSOX1	2.11845		SLC40A1	0.484478
NR4A2	2.15967	2.16894		SLC1A4	2.11077		HOMEZ	0.483469
TRIM8	2.15533	3.90715		XBP1P1	2.10881		DNAJC19	0.482834
CDV3	2.15474	3.4532		ZNF706	2.10665		POLR2H	0.480603
BRD4	2.14836	1.54886		ORC4	2.09665		FBXO32	0.477086
ZCCHC8	2.1385	2.37919		C6orf145	2.08686		DGKH	0.476919
CEBPA	2.13797	3.79486		ZNF281	2.08672		COX11	0.475902
SAMD4A	2.13435	2.12933		TPP2	2.08432		CAP1	0.474791
FOXC1	2.12913	2.07523		DNAJB9	2.0824		TRIM50	0.473964
RASA3	2.12658	4.84333		LPCAT3	2.0802		RPL15	0.473264
CSNK1D	2.12321	2.01703		NUP88	2.07961		FAM159B	0.469984
TUBB3	2.10829	2.55164		FRY	2.07445		RTN3	0.469922
ARIH2	2.10545	2.25731		PDCD1	2.07349		MED31	0.469371
TOM1	2.10526	3.61882		C1orf9	2.0728		NUP205	0.468026
PSMD11	2.10073	1.92322		WDR43	2.06082		GPM6B	0.467418
UBE2S	2.09796	2.14796		GBP2	2.06072		KIAA0101	0.467303
SLC37A1	2.09244	2.34334		UBE2E1	2.06027		RPL11	0.466683
EIF3A	2.07727	3.97039		KCNQ1	2.05821		PEG10	0.466208
TOB2	2.07716	5.17108		FAM50A	2.05427		BTF3	0.465469
IPO5	2.07369	4.15514		ABL1	2.04599		LOC100960375	0.465169
NCOA4	2.05241	4.43482		YTHDF2	2.04466		TGFBR1	0.464899
DERL1	2.04608	2.18483		POR	2.03638		LOC105610751	0.464568
CCDC6	2.04381	2.52216		SPAG1	2.03623		PLP2	0.46085
MMP2	2.03237	4.88263		C15orf29	2.03509		CETN2	0.45589
SF1	2.03016	2.32423		EIF3J	2.0275		GOLGA7	0.455634
KIAA0922	2.02993	2.30107		CHAF1A	2.02531		DNAJC15	0.455312
GGPS1	2.02597	2.07489		SMYD2	2.02097		SDCBP	0.453409
NXF1	2.01638	3.35779		USPL1	2.01268		DALRD3	0.453317
C12orf44	2.01602	5.41121		MAOA	2.00855		MTMR6	0.45327
CERCAM	2.00712	5.05965		GNPNAT1	1.99414		ENPP2	0.452992
DNAJC11	2.00505	7.22073		FRS2	1.97054		WRN	0.452445
CLPTM1	2.00324	3.95552		GALNT1	1.8959		NAA10	0.449787
CISH	1.99758	5.42909		CXCR7	1.8778		SDHC	0.44924
MUC1	1.98767	2.92109		ANGPT2	1.87457		CAV1	0.44868
DAPK3	1.97765	5.70561		MAPK8	1.87454		AKAP2	0.447105
APPBP2	1.9679	2.78462		ST3GAL1	1.87124		SSR3	0.446303
HNRNPA0	1.96703	11.6141		C13orf15	1.84735		TXNL4A	0.444651
USP36	1.96664	2.10921		CDO1	1.83691		CREG1	0.443541
RBM3	1.9608	3.31314		PAFAH1B1	1.83514		ANAPC16	0.442189
TNFRSF11B	1.93992	9.04301		PPIF	1.83329		NDUFAB1	0.440857
CD44	1.93618	4.02438		UGDH	1.82428		SUMO1	0.439581
PODN	1.91966	10.3875		TAF1D	1.81989		CFDP1	0.438945
CD68	1.9052	2.44169		NOP58	1.7957		SF3B6	0.435487
C22H3ORF19	1.90237	1.6664		HHEX	1.78578		PSMB1	0.435226
CLIC4	1.89786	2.52676		MARCKSL1	1.74262		APOA1BP	0.434706
DDX54	1.88874	2.05477		ATP1A1	1.73017		PCGF5	0.434065
ADIPOR1	1.88864	3.65481		MSTN	1.72027		POLR2I	0.432381
TNFRSF6B	1.87014	2.20953		GFPT1	1.69772		CHCHD5	0.430812
EFHD2	1.86759	2.25699		C3	1.68444		PSMA6	0.429856
RAF1	1.86068	5.49426		EID3	1.67571		GPX1	0.428069
LOXL1	1.8586	9.03424		DONSON	1.67535		SBDS	0.427986
UBE2Q2	1.85303	3.07888		RPS4X	1.62798		MIOS	0.426205
CRKL	1.84778	8.30042		FMNL3	1.62214		HMGB1	0.426162
DNAJB2	1.84392	5.14386		B4GALT5	1.61922		HAUS2	0.426135
VWA1	1.83209	10.9891		MORC3	1.61062		AP3B1	0.423147
ETNK1	1.8176	1.92135		SRSF7	1.58432		EEF1A1	0.421883
PVRL1	1.80421	2.36681		RAB40C	1.5691		SRP14	0.421586
PDXDC1	1.7976	5.32698		CD200	1.56621		INO80C	0.420587
DSE	1.79146	1.65392		LFNG	1.54682		CHMP4C	0.418445
MBTPS1	1.78325	5.82823		EBI3	1.54421		LOC100516282	0.417951
CTSB	1.78321	6.22033		GATA6	0.668777		ABHD11	0.417885
CHIC2	1.76401	1.88668		MEN1	0.666146		MMD	0.417245
SEPT9	1.75214	3.22762		KLHL28	0.663709		NTAN1	0.417058
DST	1.74672	2.99584		HYAL2	0.66015		PSME1	0.415793
LPIN2	1.74385	2.06142		BAIAP2L1	0.649879		SACM1L	0.415379
GNL1	1.74377	5.2022		IGF2R	0.645659		LYRM7	0.414813
CD55	1.73445	2.26012		CDC42	0.645415		C4orf3	0.414618
CDC25B	1.73255	2.30171		MTMR14	0.641568		EIF1AD	0.41382
COPA	1.72629	8.05819		RMND1	0.632903		RRS1	0.413702
CTU2	1.72127	2.31379		FBXL12	0.630358		RPS26	0.411296
MAP3K14	1.7059	3.57206		PPIAP22	0.611848		C10orf137	0.409604
MFSD10	1.66781	5.18288		PODNL1	0.610296		DENR	0.408556
TMEM43	1.66571	5.42584		TMEM119	0.606022		RPL35A	0.408321
CRTC1	1.66452	9.88617		ATPIF1	0.60375		TCEB2	0.406906
TMEM161A	1.65982	2.52251		SETDB1	0.592726		STAR	0.406867
MAPK1	1.6546	3.62566		NLE1	0.580613		POLE4	0.404862
NAPG	1.6496	3.34074		COG8	0.579942		DHX9	0.404852
EZR	1.64734	1.93161		GPRC5B	0.571927		PNPLA8	0.404511
VPS13D	1.64497	3.74029		SLPI	0.571484		RARS	0.404314
SF3B4	1.64091	2.74147		H1F0	0.566507		PARK7	0.403952
SLC39A7	1.6374	10.2698		UBXN7	0.561941		BANF2	0.398221
THOC6	1.63541	5.78381		ERVW-1	0.558519		NOL12	0.396994
RBBP6	1.63376	1.56337		ELAC1	0.556533		DIAPH1	0.395685
HSF1	1.62265	2.04554		TMEM70	0.542628		COX5B	0.394087
NOMO1	1.62212	4.08244		PTCD1	0.541544		ZEB1	0.391294
SSBP4	1.615	2.95838		WDYHV1	0.531391		HLA-DMA	0.388789
C19orf6	1.61251	2.57022		CNOT8	0.521406		SMPX	0.38762
CYB5R3	1.60916	3.35795		LRRC42	0.518267		NAA50	0.386318
EFEMP2	1.60332	3.10685		OSBPL7	0.51776		ZNF99	0.385722
VGLL4	1.59941	4.38621		ACBD4	0.516923		LOC100848900	0.385716
UBAP1	1.59426	2.53158		FNDC5	0.515511		GOSR1	0.385539
PRRC2A	1.58672	1.85479		METTL14	0.514906		TRIM37	0.382588
RQCD1	1.58251	2.26175		FEN1	0.514857		ATP5G1	0.38244
PVRL2	1.58022	3.1347		SLC16A5	0.51399		POLR1D	0.382116
SPON1	1.57977	3.25318		KCTD1	0.513755		RPS7	0.380768
SCAMP1	1.56761	2.52294		C1H21ORF2	0.511345		DYNLT3	0.380622
THAP4	1.56218	2.81652		PEX10	0.506251		TCEAL8	0.380054
RAB11FIP3	1.55725	2.02616		ERAP1	0.505277		IDH3A	0.378071
ENG	1.55667	3.66033		PKDCC	0.502078		C19orf53	0.377936
CRELD2	1.55302	2.95274		ART4	0.500487		PHYH	0.377602
TMEM129	1.55204	6.97954		TMEM161B	0.49942		TMCO6	0.373868
CTDSP2	1.54706	2.22075		MTX3	0.498219		COMMD6	0.373001
FXR2	1.54058	7.30886		TCF20	0.497958		ECE2	0.372857
PRRC2B	1.53151	1.83249		SLC7A3	0.497751		PCM1	0.372749
GTF3C5	1.51292	2.48212		PCTP	0.49653		MPZL3	0.372604
PYGL	0.668004	0.371533		ZNF142	0.493818		GABARAP	0.372514
MXRA7	0.664631	0.388604		WDR33	0.491955		LGALS1	0.372048
RBX1	0.663279	0.375229		RFXAP	0.49136		LHFPL2	0.369052
GNAT2	0.662586	0.412183		ESR1	0.490898		MIER1	0.367282
RSPRY1	0.659241	0.451657		RNF219	0.490199		AGK	0.36543
SKA2	0.657846	0.553286		TELO2	0.487961		HMGN3	0.36522
MRPL48	0.655189	0.434638		NFX1	0.487414		RPS15A	0.365043
AFAP1L2	0.655139	0.381095		ARHGEF18	0.487182		PSMB3	0.36399
SEPT8	0.654768	0.444082		SIRT7	0.486871		ACTR2	0.362889
TRAPPC4	0.65419	0.474925		ZNF90	0.486329		UQCR10	0.361292
MRPL24	0.653888	0.348243		MBP	0.484972		TMEM126A	0.361222
VAMP8	0.653123	0.341278		RUBCN	0.484758		SCAND1	0.360332
PAFAH1B3	0.649737	0.400292		PHF11	0.484734		UXT	0.358741
MYL12B	0.649167	0.269862		ASAP3	0.481423		CHCHD10	0.356985
IFNA1	0.648941	0.641971		PARP9	0.480669		TPD52	0.356407
C7H19orf56	0.648447	0.286338		TUBB4	0.480499		APP	0.354754
LUC7L3	0.647151	0.354579		JRKL	0.479106		STX18	0.354591
C4orf46	0.643612	0.58437		LOC615263	0.478869		RPS29	0.352268
SNRNP25	0.643591	0.39544		DICER1	0.478511		SPCS1	0.347231
MRPL18	0.640283	0.452099		LMO2	0.478164		PFDN2	0.34409
RAD9A	0.639791	0.290287		LOC101111337	0.477683		UQCRB	0.340757
GADD45GIP1	0.639507	0.341835		AKAP8	0.477357		PSMB7	0.340331
ERH	0.638953	0.340064		PRUNE	0.477308		FAM162A	0.337524
TTC9C	0.634461	0.380578		C18H19orf12	0.476961		PSENEN	0.33623
EIF2B3	0.633977	0.293773		CDC6	0.474133		NTN4	0.335556
TRAPPC5	0.633959	0.396522		PIK3IP1	0.472901		GSTP1	0.334302
NRM	0.632255	0.446283		TRIM6-TRIM34	0.472246		RPLP2	0.333594
IFI35	0.629759	0.311909		ZNF714	0.472034		ATP6V1E1	0.33173
PKP4	0.629066	0.322377		TNPO3	0.471619		WDR38	0.331648
PAIP2B	0.627957	0.444202		LOC106502965	0.470874		ATOX1	0.331262
C17orf37	0.627887	0.302318		SKP2	0.470557		UBL5	0.329144
ZYG11B	0.625636	0.462191		MGST2	0.470093		RPL36AL	0.328523
FRK	0.625111	0.257207		NLRP1	0.46847		AP4M1	0.328444
PTPMT1	0.624261	0.267622		PSMG3	0.467841		TOMM7	0.327933
ZNF436	0.623119	0.364601		SLC10A3	0.466912		RPL32	0.32424
APOM	0.622989	0.332733		CD247	0.466701		LLPH	0.323904
CUTA	0.622026	0.371714		UGGT1	0.46628		RNF115	0.323019
CCDC28B	0.621498	0.341291		FAM134C	0.46624		TXNDC17	0.321393
GM2A	0.619008	0.455248		SBK1	0.465423		RPS10	0.319162
NFYC	0.618798	0.502401		EZH1	0.464895		CCNDBP1	0.316426
SCIN	0.617907	0.415452		CHES1L1	0.464861		C19orf70	0.312706
APH1B	0.614253	0.382634		APOA1	0.463921		PPIA	0.312047
CNPY2	0.614055	0.335201		ZNF341	0.463819		HSD17B12	0.311857
AURKAIP1	0.611355	0.365645		C19H17orf90	0.462552		PFDN1	0.311512
DYNC2LI1	0.610934	0.355363		FLRT3	0.462466		ATP7B	0.309452
UQCC	0.609312	0.262449		RDH14	0.462303		EIF4EBP1	0.306278
MGST3	0.608645	0.32094		GALNT5	0.462289		ATP5E	0.305549
KIAA1274	0.608438	0.428947		GJA4	0.461529		TTC35	0.305398
CYB5A	0.60834	0.308678		TRIM5	0.461393		SAMHD1	0.298414
UGP2	0.606193	0.421314		VANGL1	0.460801		RAD23A	0.292158
POLR2G	0.605307	0.263242		ZNF208	0.460571		SNRPG	0.290764
RPRD1A	0.603867	0.410234		TAF5	0.459914		MYEOV2	0.288152
NUDCD2	0.60378	0.505627		TCF19	0.459907		MYL6	0.285784
HDDC3	0.600474	0.368101		TAOK2	0.458658		JMJD6	0.283947
ARL4D	0.600164	0.309092		GTPBP3	0.458281		ZNF75D	0.280944
PHF5A	0.5982	0.402996		PLAC8	0.458254		RPL37	0.278693
SS18L2	0.597372	0.328318		NUBP2	0.458216		GGTA1P	0.278098
FAM165B	0.597222	0.390928		SAC3D1	0.458189		COX6B1	0.274398
ALDH6A1	0.596586	0.58602		TOMM40L	0.458152		COX7A1	0.271968
ARPC4	0.593503	0.240246		ERBB3	0.458036		BAZ2A	0.269572
NALCN	0.593085	0.480294		ATXN3	0.457441		C9orf16	0.261905
MRPS23	0.593026	0.359108		SRCAP	0.457412		LOC101120283	0.248142
SPA17	0.592978	0.335687		ATXN7L3	0.457049		LOC100850951	0.244505
LOC100850686	0.592621	0.459216		MTERFD3	0.457001		HKR1	0.242218
MTIF3	0.592581	0.392892		DGCR8	0.455573		ANK3	0.238095
MLLT11	0.59102	0.546765		RAD50	0.455553		UCHL3	0.235599
LAMTOR3	0.590946	0.592726		ZNF3	0.45371		STMN2	0.230688
EID1	0.590905	0.333986		C3orf23	0.452199		UBA6	0.228545
COMMD3	0.590102	0.277674		PTPN18	0.450531		FCER1G	0.2231
UROD	0.587468	0.2988		PFAS	0.449636		ATAD2B	0.215773
SCP2	0.582382	0.284481		CDCA7	0.449425		PLP1	0.20994
OST4	0.581889	0.235881		FLNB	0.448806		NUP210	0.203783
BLOC1S1	0.580766	0.248454		SDHAF1	0.447157		MT3	0.190642
CHD6	0.575808	0.402236		SPRY3	0.447154		LSM14A	0.188994
DHX40	0.573617	0.38698		PI3	0.446712		PPA1	0.166488
NBR1	0.570146	0.357105		TMEM62	0.44651		ALOX5AP	0.145794
PEX19	0.568885	0.404017		C27H4orf41	0.446191		DCTN6	0.132542
MRPL43	0.563617	0.356825		C14orf28	0.44618
CISD1	0.562853	0.346949		COQ6	0.445843
LSM7	0.560096	0.249911		LURAP1L	0.445456
CDS2	0.559348	0.507673		PLEKHF1	0.445421
DDX6	0.559158	0.498848		TNNI1	0.44502
MBD4	0.55491	0.329991		PRRX1	0.44429
ZNF691	0.553741	0.422831		SDR39U1	0.443908
HIST1H4G	0.55365	0.282726		OMA1	0.443724
C1orf212	0.553323	0.420397		C15orf57	0.443071
MPV17	0.553075	0.30322		CCDC34	0.441676
VHL	0.552873	0.396507		SCO2	0.439713
CENPB	0.552856	0.284513		ST6GALNAC2	0.438937
LRRC47	0.552842	0.321481		MAP3K6	0.438881
EXOSC3	0.550578	0.33768		DEF8	0.437578
PTEN	0.550125	0.353019		SNAPC4	0.436898
MGST1	0.549203	0.323337		MUS81	0.4352
COX17	0.54787	0.255		TIMM10B	0.434509
SRPK1	0.546566	0.521568		FAM101A	0.434204
TL	0.545566	0.432697		NOSTRIN	0.432832
GRM4	0.544609	0.327806		HAUS5	0.431906
IDH1	0.54319	0.310375		LOC106990473	0.431238
TOMM5	0.541431	0.340636		RREB1	0.431047
SRSF10	0.540746	0.297637		TSC1	0.430453
SAT2	0.540591	0.36593		BOLA1	0.430153
ANAPC13	0.538295	0.354669		FBXO22	0.429463
LOC100851398	0.537646	0.449255		ZFP161	0.42709
APOD	0.537272	0.254164		SLC2A4	0.426891
C1orf31	0.534324	0.341659		PYCR2	0.425457
SNRPA	0.533086	0.311553		TSEN2	0.425242
KLHL9	0.532639	0.585954		NARFL	0.425162
S100P	0.530229	0.399597		C21H14orf109	0.423976
HIGD2A	0.529362	0.273523		EGFR	0.42378
CHCHD1	0.529134	0.48247		MLYCD	0.42295
TEP1	0.529081	0.340358		GFAP	0.422243
TP53I3	0.528201	0.463444		PRND	0.42138
MT-ND1	0.526954	0.218037		LOC100850521	0.421168
LIMA1	0.523119	0.59439		CCDC125	0.420989
C9orf114	0.522578	0.406343		TSPYL4	0.420903
GLTPD1	0.520315	0.374726		STAB1	0.4202
C9orf80	0.520091	0.457783		EFNA4	0.4181
TEF	0.519843	0.419913		C10orf10	0.417013
ORMDL2	0.515407	0.309126		RPAP1	0.416505
TMEM126B	0.513814	0.405683		IRGQ	0.416361
NDUFV2	0.512561	0.219697		PACS1	0.41599
FANCG	0.511573	0.412108		PAQR6	0.415754
C7H19orf79	0.510973	0.254521		TRAC	0.414076
BMPR2	0.510647	0.487802		ZNF613	0.413823
DDX28	0.505408	0.36858		DIS3L	0.413558
KIAA0232	0.505389	0.504524		RPS27A	0.410628
TAF7	0.503762	0.57615		PRAP1	0.410537
CALML4	0.50317	0.305665		RCSD1	0.409437
ZC3HC1	0.502167	0.413424		TMEM177	0.409173
FITM2	0.500944	0.441984		NR2F6	0.408747
MMAA	0.498223	0.562309		AFAP1L1	0.405941
HDHD2	0.494708	0.354434		OVGP1	0.4053
PARP14	0.49123	0.559063		NDUFS1	0.403402
UBE3A	0.49003	0.5252		TARBP1	0.40312
IPO8	0.489678	0.367052		HDHD1	0.402359
MALT1	0.488728	0.533589		SLC7A13	0.402236
TSC22D4	0.488542	0.434982		ZNF518A	0.398619
C14orf101	0.486766	0.49583		PAN2	0.398551
BBIP1	0.486668	0.367647		SP110	0.398409
TIMM8B	0.483793	0.335996		ZNF133	0.398244
CCDC115	0.482805	0.35874		ZSCAN29	0.397301
TMEM51	0.482228	0.489539		CTCF	0.396263
ZFYVE26	0.477163	0.573806		RIOK1	0.394578
LOC105602888	0.476971	0.623632		SNRNP35	0.394225
FTSJD1	0.474745	0.612415		C8H9ORF156	0.392645
RNASE6	0.472638	0.183419		NAT10	0.391169
C19orf39	0.468444	0.545835		Zfp238	0.388523
HYLS1	0.467907	0.57404		NOS2	0.388154
MRPL34	0.46396	0.292409		LOC100850188	0.387867
SLC3A1	0.462447	0.289156		NME1	0.387421
APOBEC3G	0.452589	0.664765		TMEM86B	0.386849
RNF149	0.451713	0.569633		ANKZF1	0.386321
SAP30L	0.451102	0.348104		SDPR	0.385595
RAD17	0.450005	0.497849		MBLAC1	0.383733
TADA2A	0.448491	0.506861		ZNF576	0.382306
PRDM4	0.447343	0.44688		GTPBP5	0.382226
LOC100847129	0.446138	0.539144		EML1	0.381827
TARDBP	0.444329	0.29192		PANK1	0.381627
ZNF445	0.444181	0.379337		TRIM68	0.380837
PDE4DIP	0.44387	0.546787		CDC5L	0.380644
TOR3A	0.442062	0.343924		CIR1	0.376191
ACTR5	0.440661	0.387798		ABCG4	0.374596
GEMIN7	0.430917	0.420745		SOX18	0.371929
MAPK14	0.429203	0.539408		MCTS1	0.370681
MRPL44	0.423646	0.487332		TCOF1	0.369266
MRPS34	0.420549	0.335847		C2orf68	0.367789
C12orf76	0.420311	0.423196		PICK1	0.366844
ZNF496	0.413766	0.455976		HINFP	0.363405
SMARCAD1	0.412513	0.511391		EEF2K	0.361997
TUSC2	0.409731	0.28908		ZFP1	0.361423
CHRND	0.409437	0.324172		TRMT1L	0.359271
YEATS2	0.407949	0.439148		SERPINC1	0.358318
CDKN2D	0.405077	0.547254		LCAT	0.358059
ARHGDIB	0.40202	0.416079		MAP3K13	0.356159
EPM2AIP1	0.401649	0.633561		FYCO1	0.354958
C17orf63	0.396111	0.529872		KIF26A	0.351107
TMEM216	0.392556	0.45189		C15orf39	0.350248
ADORA3	0.389471	0.327253		ELF5	0.349923
CCDC56	0.387804	0.319649		LOC100335819	0.348833
AGXT2L2	0.383006	0.55057		MRPL51	0.346935
C8H9orf23	0.374111	0.439578		APEX2	0.339339
NUCKS1	0.37078	0.334985		OGT	0.338241
CCRL2	0.370267	0.296475		C12orf65	0.334104
TRAPPC1	0.370186	0.340507		ADAM33	0.333444
USE1	0.369922	0.552322		PSTPIP1	0.333412
PUS3	0.366968	0.314594		AKR1E2	0.328676
TTC31	0.360779	0.433803		C8orf58	0.32763
CARD6	0.35889	0.462931		ZNF470	0.326151
CDAN1	0.357952	0.426429		FAM83D	0.326015
LSM10	0.356894	0.364347		TUBD1	0.325354
C2orf49	0.356205	0.445576		EDC4	0.325351
ZNF512	0.353649	0.459212		LOC100848433	0.324028
KNOP1	0.351768	0.419879		KIAA1958	0.320738
PSPC1	0.351662	0.346577		PRPF40B	0.320614
NUP43	0.351579	0.479328		BGLAP	0.319165
MED7	0.349763	0.380712		ZNF768	0.318318
DNMT3A	0.348453	0.37484		HOXA4	0.316123
RBMX2	0.344719	0.136818		ZNF581	0.310815
RNF113A	0.343503	0.665518		CCDC76	0.30976
TST	0.339936	0.498382		PATZ1	0.308257
CCDC84	0.334686	0.426673		ESRP2	0.306581
MINA	0.334613	0.476086		C1orf110	0.299298
PALB2	0.334059	0.493708		ORM1	0.298389
ORC3	0.331035	0.508012		TMEM42	0.287386
C3orf17	0.328628	0.304145		LOC105605242	0.28673
PURA	0.326833	0.486552		CXHXorf69	0.286086
FAHD1	0.323476	0.346778		MYO7A	0.279649
HSPBAP1	0.32289	0.458752		LOC105613614	0.277552
EFNB1	0.318476	0.36326		MAGEA1	0.277514
C11orf83	0.31221	0.334483		RBM26	0.27715
TNFAIP8L2	0.3057	0.427027		ZNF605	0.276232
FAM13A	0.300789	0.348167		PNKD	0.274777
DDX19B	0.297084	0.375302		CS	0.274531
NDST2	0.29516	0.365236		LOC105607162	0.274168
TXNIP	0.292408	0.336932		GATA3	0.273138
EIF4G1	0.290601	0.410573		FZD2	0.271607
SERTAD3	0.283159	0.597146		RASL11B	0.271243
ZNF347	0.281	0.242315		SENP8	0.269696
PYGO2	0.263983	0.371654		ARNT2	0.267763
VPS18	0.262232	0.213095		KIF15	0.267299
PABPN1	0.259431	0.466939		RALBP1	0.261578
ALG9	0.257911	0.305259		FAM219B	0.249628
HBA1	0.249448	0.153167		TARS2	0.249028
C17orf59	0.242437	0.471712		LOC537017	0.247887
PPP1R3B	0.22969	0.371445		MZB1	0.242296
ZNF263	0.222254	0.442746		CHD2	0.237332
SUGP2	0.215812	0.558726		LOC100849557	0.219967
KBTBD4	0.214058	0.517693		CCDC8	0.213656
TNRC6A	0.207234	0.343957		CCDC109B	0.208358
MLH3	0.193445	0.488181		GPD1	0.181942
RP9	0.170398	0.301684		L3MBTL1	0.172359
LRRC1	3.20982	0.471374		TERT	0.168734
CASP3	2.92546	0.463341		ZBED5	0.158074
PPIAL4A	2.71633	0.590967		C9H6ORF203	0.144455
BIRC2	2.70896	0.267279		CALY	0.134763
FOLR1	2.61345	0.256572		SLC16A6	0.127731
RPS20	2.58581	0.38642		PDLIM3	0.120735
SIK2	2.48011	0.650066		ITCH	0.118859
CD14	2.20081	0.362615		BET1L	0.115148
FKBP5	1.96607	0.365517		NIPAL4	0.0926408
E4F1	0.641703	1.76754
DBP	0.628253	1.82252
DDR1	0.618391	1.95688
HNRNPUL2	0.60531	2.75444
BAX	0.578275	2.14474
HOXA7	0.48601	2.09031
ABLIM1	0.483359	2.52108
WWP2	0.448768	1.77311
CIRBP	0.43754	3.80887
LASS5	0.417487	4.64675
PIM2	0.383098	3.28764
NKTR	0.314142	2.56287
WDR6	0.258054	2.4275
