# Supplementary material for: Developmental Maturation and Alpha-1 Adrenergic Receptors-Mediated Gene Expression Changes in Ovine Middle Cerebral Arteries
Source: Sci Rep. 2018 Jan 29;8:1772. doi: 10.1038/s41598-018-20210-w (PMC5789090; doi:10.1038/s41598-018-20210-w)
Supplement: Supplementary file 6 — S6 [file 41598_2018_20210_MOESM6_ESM.xlsx]

## Sheet: Only in 96D not in FN
Title: Developmental Maturation and Alpha-1 Adrenergic Receptors-Mediated Gene Expression Changes in Ovine Middle Cerebral Arteries. Authors: Dipali Goyal and Ravi Goyal, Center for Perinatal Biology, School of Medicine, Loma Linda University, CA
Supplementary Table S6: Enlists the Alpha1AR-mediated differentially activated or inhibited canonical pathways: A. Altered only in the premature fetus and not in the near-term fetus; B. Altered only in the near-term fetus and not in the premature fetus; B. Near-term Fetus; C. Altered in both the premature fetus and the near-term fetus.
Table S6 - A: Pathways altered only in the premature fetus and not in the near-term fetus					Table S6 - B: Pathways altered only in the near-term fetus and not in the premature fetus					Table S6 - C: Pathways altered in both the premature fetus and the near-term fetus
Ingenuity Canonical Pathways	-log(p-value)	Ratio	z-score		Ingenuity Canonical Pathways	-log(p-value)	Ratio	z-score		Ingenuity Canonical Pathways	Premature Fetus			Near-Term Fetus
Tec Kinase Signaling	1.48	0.0941	3.207		HGF Signaling	2.72	0.122	2.887			-log(p-value)	Ratio	z-score	-log(p-value)	Ratio	z-score
iCOS-iCOSL Signaling	1.64	0.106	3.162		AMPK Signaling	2.49	0.0985	2.668		IL-6 Signaling	16.2	0.289	5.333	12	0.234	4.642
Glioma Invasiveness Signaling	1.76	0.129	3		CD27 Signaling in Lymphocytes	2.92	0.17	2.646		ILK Signaling	4.3	0.133	3.545	4.28	0.122	4.379
PKCθ Signaling	4.2	0.15	2.982		Renal Cell Carcinoma Signaling	3.61	0.157	2.646		Dendritic Cell Maturation	12.9	0.214	5.376	8.07	0.161	4.271
MIF-mediated Glucocorticoid Regulation	3.95	0.257	2.828		Signaling by Rho Family GTPases	2.77	0.0968	2.558		Acute Phase Response Signaling	11.9	0.218	4.243	6.96	0.159	3.922
Lymphotoxin β Receptor Signaling	4.71	0.209	2.714		Huntington's Disease Signaling	3.61	0.107	2.53		P2Y Purigenic Receptor Signaling Pathway	1.12	0.0902	3.464	1.78	0.0977	3.606
iNOS Signaling	8.83	0.356	2.673		Relaxin Signaling	1.05	0.0779	2.53		Colorectal Cancer Metastasis Signaling	3.37	0.113	3.78	3.47	0.105	3.53
CNTF Signaling	1.18	0.111	2.646		Telomerase Signaling	2	0.108	2.53		NGF Signaling	3.35	0.142	2.183	1.75	0.1	3.464
Oncostatin M Signaling	2.58	0.206	2.646		Thrombin Signaling	1.82	0.0882	2.5		TREM1 Signaling	8.37	0.267	4.472	3.46	0.16	3.464
Role of NANOG in Mammalian Embryonic Stem Cell Pluripotency	1.35	0.0984	2.646		Non-Small Cell Lung Cancer Signaling	1.04	0.0909	2.449		HMGB1 Signaling	8.85	0.211	3.922	7.98	0.188	3.4
mTOR Signaling	1.42	0.0896	2.53		Glioma Signaling	1.59	0.0982	2.333		Gαq Signaling	1.39	0.0932	3.051	0.725	0.0683	3.162
NFAT Signaling	2.01	0.102	2.5		ERK/MAPK Signaling	1.63	0.0854	2.324		Role of IL-17F in Allergic Inflammatory Airway Diseases	6.22	0.295	3.464	4.29	0.227	3.162
PI3K/AKT Signaling	2.31	0.12	2.496		Phospholipase C Signaling	1.01	0.0708	2.324		PI3K Signaling in B Lymphocytes	5.4	0.169	4.264	3.55	0.131	3.153
IL-2 Signaling	1.15	0.109	2.449		GNRH Signaling	1.53	0.093	2.309		Cholecystokinin/Gastrin-mediated Signaling	3.24	0.149	2.84	2.78	0.129	3.051
VDR/RXR Activation	3.94	0.179	2.449		Role of NFAT in Cardiac Hypertrophy	1.75	0.0881	2.236		Estrogen-Dependent Breast Cancer Signaling	2.89	0.156	2.111	2.29	0.13	3
B Cell Activating Factor Signaling	5.74	0.293	2.333		TNFR2 Signaling	4.96	0.3	2.121		NF-κB Activation by Viruses	1.99	0.126	3.317	1.51	0.103	3
Inflammasome pathway	6.02	0.429	2.333		Neurotrophin/TRK Signaling	2.85	0.145	2.111		IL-8 Signaling	2.37	0.107	3.578	2.29	0.0964	2.982
Neuropathic Pain Signaling In Dorsal Horn Neurons	0.683	0.0783	2.333							FGF Signaling	3.8	0.167	3.357	2.74	0.133	2.887
Aryl Hydrocarbon Receptor Signaling	5.39	0.164	2.324							Role of Pattern Recognition Receptors in Recognition of Bacteria and Viruses	6.69	0.182	3.578	3.28	0.124	2.887
ErbB4 Signaling	0.647	0.0833	2.236							CD40 Signaling	7.94	0.253	2.982	5.79	0.203	2.84
Intrinsic Prothrombin Activation Pathway	1.05	0.119	2.236							LPS-stimulated MAPK Signaling	6.48	0.218	2.982	4.58	0.172	2.84
IL-17A Signaling in Airway Cells	4.54	0.192	2.138							RANK Signaling in Osteoclasts	5.99	0.196	2.668	4.31	0.157	2.84
Fc Epsilon RI Signaling	0.854	0.084	2.121							Cardiac Hypertrophy Signaling	1.55	0.089	2.683	2.39	0.0932	2.837
GM-CSF Signaling	1.26	0.11	2.121							GDNF Family Ligand-Receptor Interactions	1.55	0.118	2.121	1.43	0.105	2.828
IL-9 Signaling	3.76	0.222	2.121							p38 MAPK Signaling	6.67	0.193	3.838	5.12	0.16	2.828
Nitric Oxide Signaling in the Cardiovascular System	0.961	0.0885	2.121							Sphingosine-1-phosphate Signaling	0.379	0.064	2.121	0.532	0.064	2.828
Wnt/Ca+ pathway	1.79	0.138	2.121							FLT3 Signaling in Hematopoietic Progenitor Cells	1.65	0.118	2.53	2.46	0.129	2.714
Gα12/13 Signaling	1.45	0.0992	2.111							Renin-Angiotensin Signaling	2.02	0.115	3.051	1.36	0.0902	2.714
PEDF Signaling	2.91	0.149	2.111							14-3-3-mediated Signaling	3.81	0.145	3.051	3.51	0.13	2.673
Prolactin Signaling	2.6	0.145	2.111							Type II Diabetes Mellitus Signaling	4.97	0.164	3.153	4.13	0.141	2.673
Rac Signaling	1.16	0.094	2.111							Aldosterone Signaling in Epithelial Cells	3.65	0.131	2.646	4.91	0.137	2.646
Antioxidant Action of Vitamin C	5	0.176	-2.324							ERK5 Signaling	1.96	0.138	2.333	1.35	0.108	2.646
PPARα/RXRα Activation	3.23	0.122	-2.683							Hypoxia Signaling in the Cardiovascular System	5.5	0.216	2.333	4.78	0.189	2.646
LXR/RXR Activation	12.9	0.264	-3.272							Thrombopoietin Signaling	1.52	0.123	2.828	1.35	0.108	2.646
										NF-κB Signaling	8.6	0.182	3.307	5.35	0.138	2.6
										Corticotropin Releasing Hormone Signaling	2.38	0.126	2.309	2	0.108	2.53
										Pancreatic Adenocarcinoma Signaling	3.44	0.144	2.84	2.61	0.119	2.53
										IL-1 Signaling	4.24	0.174	3	3.71	0.152	2.496
										NRF2-mediated Oxidative Stress Response	7.88	0.171	3	6.89	0.15	2.496
										PDGF Signaling	2.31	0.133	3.464	3.26	0.144	2.496
										Regulation of eIF4 and p70S6K Signaling	1.77	0.102	2.236	3.45	0.121	2.449
										VEGF Family Ligand-Receptor Interactions	0.631	0.0795	2.646	0.55	0.0682	2.449
										Production of Nitric Oxide and Reactive Oxygen Species in Macrophages	8.96	0.18	2.197	5.29	0.134	2.353
										Acute Myeloid Leukemia Signaling	2.64	0.14	2.714	2.62	0.129	2.333
										CREB Signaling in Neurons	0.315	0.0595	2.333	1.08	0.0757	2.333
										p70S6K Signaling	0.66	0.0758	2.333	0.89	0.0758	2.333
										CXCR4 Signaling	0.472	0.0667	2.333	1.41	0.0848	2.309
										Mouse Embryonic Stem Cell Pluripotency	1.76	0.113	2.309	2.15	0.113	2.309
										Toll-like Receptor Signaling	10.8	0.303	3.638	6.03	0.211	2.309
										Leukocyte Extravasation Signaling	1.25	0.0853	3.153	1.69	0.0853	2.183
										B Cell Receptor Signaling	5.94	0.153	3.157	3.62	0.116	2.132
										LPS/IL-1 Mediated Inhibition of RXR Function	2.42	0.104	3.317	1.79	0.086	2.121
										Melanocyte Development and Pigmentation Signaling	0.729	0.0825	2.828	0.938	0.0825	2.121
										MIF Regulation of Innate Immunity	5.49	0.279	2.887	2.92	0.186	2.121
										VEGF Signaling	1.17	0.0971	2.646	1.84	0.107	2.121
										IL-3 Signaling	1.34	0.108	2.333	2.54	0.133	2.111
										TNFR1 Signaling	7.18	0.3	2.324	4.52	0.22	2.111
										PPAR Signaling	7.9	0.232	-4.264	8.11	0.221	-4.146
