# Supplementary material for: Developmental Maturation and Alpha-1 Adrenergic Receptors-Mediated Gene Expression Changes in Ovine Middle Cerebral Arteries
Source: Sci Rep. 2018 Jan 29;8:1772. doi: 10.1038/s41598-018-20210-w (PMC5789090; doi:10.1038/s41598-018-20210-w)
Supplement: Supplementary file 7 — S7 [file 41598_2018_20210_MOESM7_ESM.xlsx]

## Sheet: Upstream Regulators
Title: Developmental Maturation and Alpha-1 Adrenergic Receptors-Mediated Gene Expression Changes in Ovine Middle Cerebral Arteries. Authors: Dipali Goyal and Ravi Goyal, Center for Perinatal Biology, School of Medicine, Loma Linda University, CA
Supplementary Table S7: Enlists the Alpha1AR-mediated differentially activated or inhibited upstream regulators: A. Altered in both the premature fetus and the near-term fetus. B. Altered only in the premature fetus and not in the near-term fetus; C. Altered only in the near-term fetus and not in the premature fetus.
Supplemental Table S7- A: Upstream Regulators Commonly Altered in the Premature and the Near-Term Fetus										Supplemental Table S7- B: Upstream Regulators Altered in the Premature Fetus Only (Not in the Near-Term Fetus)							Supplemental Table S7- C: Upstream Regulators Altered in the Near-Term Fetus Only (Not in the Premature Fetus)
Upstream Regulator	Molecule Type	Predicted Activation State	Premature Fetus			Near-Term Fetus				Upstream Regulator	Expr Fold Change	Molecule Type	Predicted Activation State	Activation z-score	p-value of overlap		Upstream Regulator	Expr Fold Change	Molecule Type	Predicted Activation State	Activation z-score	p-value of overlap
			Expr Fold Change	Activation z-score	p-value of overlap	Expr Fold Change	Activation z-score	p-value of overlap		CSF2	17.621	cytokine	Activated	6.644	1.45e-22		TGFB3	4.109	growth factor	Activated	3.99	1.61e-11
TNF	cytokine	Activated	118.793	10.144	1.19e-58	19.735	7.429	8.93e-31		TLR4	3.009	transmembrane receptor	Activated	6.252	5.1e-26		HMGB1	-2.347	transcription regulator	Activated	3.343	9.86e-10
IL1B	cytokine	Activated	469.95	9.317	8.88e-51	11.645	7.738	6.34e-33		MYD88	3.041	other	Activated	6.215	1.1e-20		JAK1	-2.025	kinase	Activated	3.054	1.82e-08
IL6	cytokine	Activated	2075.66	6.72	8.72e-26	138.075	5.119	1.18e-10		IL18	2.138	cytokine	Activated	5.005	9.13e-14		IL1R1	4.776	transmembrane receptor	Activated	2.92	0.000527
CREB1	transcription regulator	Activated	2.23	6.566	8.31e-19	4.605	5.11	1.25e-11		FGF2	2.877	growth factor	Activated	4.877	2.28e-18		ETS2	15.753	transcription regulator	Activated	2.804	0.00588
IL1A	cytokine	Activated	297.095	5.832	1.19e-23	9.493	4.603	7.68e-10		STAT3	2.13	transcription regulator	Activated	4.864	4.42e-29		JUN	56.169	transcription regulator	Activated	2.649	1.9e-12
ATF4	transcription regulator	Activated	3.688	5.264	2.69e-21	3.244	4.36	1.12e-12		CCL5	6.833	cytokine	Activated	4.387	8.48e-17		APP	-2.819	other	Activated	2.601	6.31e-18
TLR2	transmembrane receptor	Activated	12.505	5.239	2.5e-16	3.877	4.532	1.29e-06		VEGFA	5.338	growth factor	Activated	4.366	1.72e-17		STAT6	1.89	transcription regulator	Activated	2.519	7e-12
CSF1	cytokine	Activated	2.27	5.188	5.52e-16	3.745	4.232	1.73e-11		SAMSN1	4.029	other	Activated	4.359	7.88e-07		CTSB	6.22	peptidase	Activated	2.411	0.00198
IKBKB	kinase	Activated	5.877	4.816	8.1e-28	2.379	3.76	1.25e-18		ANGPT2	1.875	growth factor	Activated	4.317	4.54e-17		FOSL2	4.677	transcription regulator	Activated	2.408	0.0113
HIF1A	transcription regulator	Activated	3.911	4.815	7.93e-21	5.84	3.478	4.15e-17		CD38	3.787	enzyme	Activated	4.024	2.93e-06		TXNIP	-2.968	other	Activated	2.408	0.000363
RAF1	kinase	Activated	1.861	4.171	3.23e-17	5.494	3.754	7.16e-10		EGFR	-2.36	kinase	Activated	3.883	3.17e-27		CCL2	8.977	cytokine	Activated	2.36	9.19e-05
FOXO1	transcription regulator	Activated	2.641	3.926	2.26e-13	4.834	3.266	2.24e-07		MAPK8	1.875	kinase	Activated	3.681	3.47e-12		CARM1	9.385	transcription regulator	Activated	2.177	0.000641
PTGS2	enzyme	Activated	55.614	3.857	3.8e-13	44.887	2.956	3.16e-09		NFATC2	13.895	transcription regulator	Activated	3.619	3.17e-10		CAV1	-2.229	transmembrane receptor	Activated	2.056	7.91e-07
EGR1	transcription regulator	Activated	80.891	3.831	6.22e-22	416.544	3.458	4.06e-16		NFKB1	3.374	transcription regulator	Activated	3.594	2.43e-23		EPAS1	4.281	transcription regulator	Activated	2.054	2.54e-09
CD14	transmembrane receptor	Activated	2.201	3.528	1.06e-09	-2.758	3.245	1.91e-05		NFE2L2	2.884	transcription regulator	Activated	3.498	1.98e-11		TGFB2	2.57	growth factor	Activated	2.032	0.000692
MAP3K14	kinase	Activated	1.706	3.356	7.36e-16	3.572	3.099	8e-07		CSF3	5.865	cytokine	Activated	3.46	2.72e-15		ENPP2	-2.208	enzyme	Activated	2	0.00572
CYR61	other	Activated	2.792	3.341	7.29e-14	13.404	3.637	3.03e-08		ARNT2	-3.735	transcription regulator	Activated	3.411	0.00375		DUSP5	9.618	phosphatase	Inhibited	-2	0.0166
TNFRSF1A	transmembrane receptor	Activated	2.367	3.254	3.7e-17	2.877	3.989	6.14e-06		MAPK14	-2.33	kinase	Activated	3.409	1.49e-17		PTX3	4.717	other	Inhibited	-2.039	1.16e-05
CD40	transmembrane receptor	Activated	5.279	3.201	4.06e-18	3.091	2.373	7.82e-09		S100A9	9.591	other	Activated	3.263	7.79e-05		VHL	-2.522	transcription regulator	Inhibited	-2.103	7.73e-06
MAPK1	kinase	Activated	1.655	3.101	1.32e-11	3.626	2.678	1.74e-10		POMC	3.769	other	Activated	3.254	1.21e-08		PPARGC1A	-1.841	transcription regulator	Inhibited	-2.149	0.000246
IRF8	transcription regulator	Activated	25.942	2.751	1.85e-14	7.924	2.351	6.21e-08		CEBPB	88.742	transcription regulator	Activated	3.235	3.18e-20		IRF4	20.742	transcription regulator	Inhibited	-2.216	0.00325
SELP	transmembrane receptor	Activated	25.241	2.619	2.04e-08	13.072	2.65	4.62e-06		MYC	20.392	transcription regulator	Activated	3.177	1.94e-22		NCOR1	1.649	transcription regulator	Inhibited	-2.219	0.0776
KLF4	transcription regulator	Activated	4.22	2.584	9.01e-06	4.717	2.963	0.00245		BMP2	2.683	growth factor	Activated	3.086	3.65e-09		NFIL3	8.397	transcription regulator	Inhibited	-2.236	0.0105
MAPKAPK2	kinase	Activated	2.601	2.578	3.19e-09	2.744	2.661	1.05e-05		IFNGR1	3.015	transmembrane receptor	Activated	3.078	8.9e-07		SOCS3	122.256	phosphatase	Inhibited	-2.242	3.01e-06
IRF1	transcription regulator	Activated	68.857	2.384	5.63e-10	38.591	2.098	6.68e-05		DDIT3	5.465	transcription regulator	Activated	3.058	1.31e-07
NFKBIA	transcription regulator	Activated	19.333	2.279	5.17e-31	5.198	3.518	3.03e-20		TAC1	9.585	other	Activated	2.802	4.18e-13
RELB	transcription regulator	Activated	16.943	2.21	7.4e-11	11.109	2.062	9.83e-07		ICAM1	15.564	transmembrane receptor	Activated	2.783	2.81e-05
KLF2	transcription regulator	Inhibited	2.976	-3.206	1.43e-10	22.608	-2.822	3.05e-09		ATF6	3.717	transcription regulator	Activated	2.747	0.000109
DUSP1	phosphatase	Inhibited	4.26	-3.284	3.27e-14	14.527	-2.507	1.4e-07		ADORA3	-2.568	g-protein coupled receptor	Activated	2.646	5.49e-05
ZFP36	transcription regulator	Inhibited	92.086	-3.424	3.35e-16	220.835	-3.224	5.55e-08		C3	1.684	peptidase	Activated	2.644	2.77e-11
										CXCL8	460.837	cytokine	Activated	2.636	5.15e-06
										MAP2K3	3.828	kinase	Activated	2.608	3.05e-12
										PLAUR	24.952	transmembrane receptor	Activated	2.607	0.000188
										NAMPT	3.158	cytokine	Activated	2.572	0.000293
										RIPK2	2.705	kinase	Activated	2.558	5.36e-08
										ABL1	2.046	kinase	Activated	2.541	3.12e-05
										NOS2	-2.576	enzyme	Activated	2.493	1.66e-09
										FOS	27.489	transcription regulator	Activated	2.452	7.81e-15
										CEBPA	2.138	transcription regulator	Activated	2.39	4.62e-14
										CXCL10	14.816	cytokine	Activated	2.384	0.000387
										BAX	-1.729	transporter	Activated	2.376	1.81e-08
										MSTN	1.72	growth factor	Activated	2.31	0.000121
										CDC42	-1.549	enzyme	Activated	2.236	0.000439
										TARDBP	-2.251	transcription regulator	Activated	2.236	0.00882
										MMP12	5.581	peptidase	Activated	2.219	0.00158
										CREM	146.425	transcription regulator	Activated	2.214	1.04e-19
										EBI3	1.544	cytokine	Activated	2.2	0.00557
										NCF1	6.111	enzyme	Activated	2.174	4.17e-05
										CXCL2	8.272	cytokine	Activated	2.144	9.74e-07
										PELI1	3.401	enzyme	Activated	2.131	6.05e-06
										NRIP1	2.383	transcription regulator	Activated	2.048	6.88e-06
										HR	3.517	transcription regulator	Inhibited	-2	0.219
										SCD	2.351	enzyme	Inhibited	-2.152	6.33e-07
										TNFAIP8L2	-3.271	other	Inhibited	-2.201	0.000797
										ITCH	-8.413	enzyme	Inhibited	-2.236	0.00364
										PTEN	-1.818	phosphatase	Inhibited	-2.365	1.83e-16
										DICER1	-2.09	enzyme	Inhibited	-2.379	0.000278
										POR	2.036	enzyme	Inhibited	-2.402	0.000102
										NAB2	2.611	transcription regulator	Inhibited	-2.429	5.49e-05
										SOD1	4.677	enzyme	Inhibited	-2.513	1.49e-12
										BCL6	12.716	transcription regulator	Inhibited	-2.711	7.52e-14
										SMAD7	4.218	transcription regulator	Inhibited	-3.001	5e-11
										IL1RN	89.235	cytokine	Inhibited	-3.658	2.12e-07
										INSIG1	4.224	other	Inhibited	-4.034	6.58e-05
