# Supplementary material for: Developmental Maturation and Alpha-1 Adrenergic Receptors-Mediated Gene Expression Changes in Ovine Middle Cerebral Arteries
Source: Sci Rep. 2018 Jan 29;8:1772. doi: 10.1038/s41598-018-20210-w (PMC5789090; doi:10.1038/s41598-018-20210-w)
Supplement: Supplementary file 8 — S8 [file 41598_2018_20210_MOESM8_ESM.xlsx]

## Sheet: FN vs Newborn
Title: Developmental Maturation and Alpha-1 Adrenergic Receptors-Mediated Gene Expression Changes in Ovine Middle Cerebral Arteries. Authors: Dipali Goyal and Ravi Goyal, Center for Perinatal Biology, School of Medicine, Loma Linda University, CA
Supplementary Table S8: Enlists the Alpha1AR-mediated differentially altered genes in MCAs: A. Commonly altered in the near-term fetus and the newborn lambs; B: Genes exclusively altered in the near-term fetus (not in the newborn lamb); C: Genes exclusively altered in newborn lambs (not in the near-term fetus).
Supplemental Table S8 - A: Genes commonly altered in the Near-Term Fetus and Newborn Lambs MCA.				Supplemental Table S8 - B: Genes exclusively altered in Near-Term Fetus MCAs (not in Newborn Lambs).			Supplemental Table S8 - C: Genes exclusively altered in Newborn Lamb MCAs (not in Near-Term Fetuses).
GENE	Near-Term Fetus with PHE / Near-Term Fetus	Newborn Lamb with PHE / Newborn Lamb		GENE	Near-Term Fetus with PHE / Near-Term Fetus		GENE	Newborn Lamb with PHE / Newborn Lamb
ATF3	564.349	6.51425		FOS	334.891		IL1RN	47.735
JUNB	446.491	15.0254		HSPA1A	111.281		CSF3	33.1462
EGR1	416.544	3.35479		JUN	56.1686		IL10	32.7203
ZFP36	220.835	7.17028		PPP1R15A	30.1361		CDKN1A	32.5993
NR4A1	211.398	8.40147		COL7A1	26.3938		USP19	26.2323
IL6	138.075	851.798		KLF2	22.6079		CSF2	21.0688
SOCS3	122.256	32.4283		COL3A1	17.557		TAC1	20.5631
PDE4B	108.288	65.0326		AKT2	15.013		S100A9	19.4402
IL8	93.052	392.067		ADD1	14.9757		PLAUR	19.4214
HSPA4	76.5647	5.06329		DUSP1	14.5272		IRAK2	18.1722
KLF10	76.5564	8.87401		MSN	14.5054		UCN	15.7615
PHLDA1	74.8078	7.86785		RHOB	14.1384		BATF3	13.236
MT1A	69.9371	32.9305		CYR61	13.4036		TNFRSF10B	12.7609
CEBPB	64.8513	7.29719		COL1A1	13.3961		BCL6	12.6887
BTG2	61.0246	16.4972		APLP2	12.8416		TUBA4A	11.5493
CCL4L1	54.0646	50.0729		ELN	12.5377		RASSF5	11.465
CREM	51.7741	88.5995		KLF13	11.8797		HMOX1	10.4653
DNAJB1	49.0193	1.87858		HNRNPA0	11.6141		TNFAIP6	9.97166
EGR3	47.5469	9.78122		AHNAK	11.5235		HOMER1	9.79217
GADD45B	46.1076	8.51926		VWA1	10.9891		HMGA1	9.77266
PTGS2	44.8868	32.0041		TRIM47	10.4074		SGK1	9.29575
IER5	39.7701	5.54493		PODN	10.3875		C3orf52	9.11609
IRF1	38.5907	17.6068		PALLD	10.3385		IL1RL1	9.03705
ADAMTS4	33.9567	5.58614		SLC39A7	10.2698		PRDM1	8.5518
BHLHE40	31.9671	24.3723		CARM1	9.38489		NDNL2	8.52333
IER2	29.1479	4.65958		MGLL	9.23756		OBFC2A	8.403
MCM2	26.5564	5.59648		LOXL1	9.03424		STX11	8.0641
ARID5A	25.818	9.10495		HNRNPK	8.91696		MARCKSL1	7.53376
CH25H	25.8156	25.4346		RRAD	8.68602		SMAD7	7.53243
SLCO4A1	22.6174	172.79		ATG4B	8.6522		IFRD1	7.34844
COL1A2	22.5599	1.77224		CRKL	8.30042		UMPS	7.25667
CEBPD	22.3998	8.1515		HAUS7	8.11157		SLAMF7	7.20802
SNAI1	22.1637	4.43817		MAP1B	8.0859		PLAU	7.20424
TIFA	21.4923	7.86365		COPA	8.05819		AMFR	7.18868
EPHA2	20.8547	32.7339		INPPL1	7.96834		FZD5	7.01111
IRF4	20.7419	14.4859		SOX4	7.66149		RABGEF1	6.80366
SIK1	20.1041	8.86868		DNAJC14	7.31071		IDI1	6.60423
MT2A	19.9042	25.5732		FXR2	7.30886		LOC100851198	6.58457
BAG3	19.8028	3.67094		POLDIP3	7.28796		NRARP	6.56373
TNF	19.7353	42.2362		DNAJC11	7.22073		BAZ1A	6.52121
HSPA8	18.9573	1.59375		TMEM129	6.97954		ST3GAL1	6.47185
BAMBI	18.9438	4.26866		CYTH1	6.85946		POLB	6.21155
MYC	18.2555	16.2264		ORMDL3	6.79126		DUSP4	6.14969
NFKBIZ	17.8091	11.2746		TBC1D17	6.55758		RANBP2	6.00496
IER5L	16.6518	4.62236		FUS	6.53406		LOC100626076	5.56509
ICAM1	16.4892	11.6752		SUN2	6.49687		NIPAL1	5.55019
C27H8ORF41	16.3106	15.5517		SLC6A9	6.28462		PNP	5.55006
PCF11	16.1296	3.52405		CTSB	6.22033		VEGFA	5.4677
ETS2	15.7527	5.03367		QSOX2	6.04705		TOX4	5.44554
ZFP36L1	14.9771	2.69607		SERPINH1	6.035		LOC100507145	5.26875
EMP1	14.9016	5.46344		MRC2	5.93264		SOX9	5.26587
RNF19B	14.0632	8.75252		ANXA6	5.8696		SLC6A4	5.1677
AZIN1	13.5739	2.84787		MBTPS1	5.82823		MARCH3	5.15848
SPSB1	13.3336	8.05131		PNRC1	5.80188		CYCS	5.12652
SPRY4	13.3176	2.05191		THOC6	5.78381		PFKFB4	5.04287
SELP	13.0722	12.9935		IGFBP3	5.66668		LOC100605015	5.00715
TIPARP	12.8383	17.9942		PIP4K2A	5.65447		GPR98	4.84113
EPHA1	12.7421	11.2455		THBS1	5.61145		ABT1	4.76209
SLC41A1	11.7972	4.90891		HSPA5	5.55672		UPP1	4.7608
BRD2	11.7271	3.28027		RAF1	5.49426		NFKBIE	4.68735
IL1B	11.6451	205.953		TMEM43	5.42584		NDC80	4.66963
CDKN2AIP	11.5207	2.56103		SEC24D	5.41969		LRRC33	4.65117
MCL1	11.4811	3.78084		NUDCD3	5.41663		ANKRD1	4.61524
RELB	11.109	8.63328		PDXDC1	5.32698		NFATC2	4.6032
HSPH1	10.3442	2.64418		CDH13	5.25941		LRRC8C	4.54731
PLK3	10.3282	3.37832		LGALS3BP	5.2232		SAMSN1	4.5242
SBNO2	10.1146	17.086		GNL1	5.2022		INHBA	4.45506
TOB1	10.0241	2.59154		MFSD10	5.18288		CRISPLD2	4.41286
CRTC1	9.88617	3.34327		TOB2	5.17108		PTPN2	4.35385
DUSP5	9.61845	126.828		DCAF8	5.14705		LOC101120999	4.3287
SEC61A2	9.59478	1.80435		DNAJB2	5.14386		LOC101108851	4.30662
GJA1	9.51895	1.74217		U2AF2	5.09135		ANGPTL4	4.29922
IL1A	9.49308	49.2989		PBXIP1	5.07414		CXCL2	4.2627
NDEL1	9.33526	6.76465		CERCAM	5.05965		HNRNPA2B1	4.22371
KCTD10	9.15312	2.62136		PTRF	5.05812		PDE4D	4.16573
TSPAN14	9.09665	2.10155		UBE2G2	5.00783		IRX2	4.12342
TNFRSF11B	9.04301	2.08299		TIE1	4.98255		BCL2A1	4.12241
CCL2	8.97655	37.3138		PTPN11	4.97229		JOSD1	4.07778
GADD45A	8.97257	10.2474		TIMP3	4.94214		LOC100851241	4.06741
RCAN1	8.95852	6.12339		MMP2	4.88263		MAP3K2	4.05715
CD83	8.80702	31.9961		LOX	4.85638		PIK3AP1	4.02508
TNFRSF12A	8.53985	3.03793		CNP	4.8222		CLDN1	4.0188
CXCL5	8.50316	39.1251		PDGFRB	4.76397		LOC509574	4.01866
NFIL3	8.39672	7.08874		HDGF	4.60602		RELL1	3.99913
TNFAIP2	8.05623	7.23425		RNASET2	4.59999		ARID5B	3.99782
CMTM6	7.97172	1.85364		SPRY1	4.54703		CD38	3.9977
IRF8	7.92372	12.5008		VGLL4	4.38621		FGF18	3.9544
ERRFI1	7.79486	6.89536		ARHGEF2	4.35254		CD86	3.93671
SDC4	7.79329	7.04475		TNC	4.35238		INTS8	3.89999
SLC2A3	7.75499	7.22536		PDIA3	4.333		TLE4	3.89357
LDLR	7.6108	2.36683		SNX9	4.28873		ZNF45	3.83294
SLC38A2	7.46195	3.05501		TMEM39A	4.28747		METRNL	3.78273
ZFP36L2	7.37662	1.69913		LAMA5	4.25075		TPSAB1	3.77385
NFKB2	7.23322	2.53362		MYLIP	4.23088		TCEAL1	3.75788
TRIB1	7.19688	38.652		TMEM185A	4.10023		SNX25	3.70031
SLC7A5	7.10943	4.1707		CDK5RAP3	4.09151		CLEC4E	3.67681
HS3ST1	6.98228	2.5458		NOMO1	4.08244		CPEB2	3.65962
ARG2	6.63064	29.2677		ATP6AP1	4.05218		ULBP17	3.64555
CTH	6.45022	13.8578		GRN	4.03654		TXNRD1	3.6314
ARL4C	6.41754	8.95324		CUL7	4.02798		BMP2	3.60004
CTTNBP2NL	6.38038	2.20911		RBM14	4.01671		FCGR1A	3.584
LOC105607409	6.37292	5.18852		MPZL2	4.00805		ERO1L	3.52871
PLAGL1	6.27237	1.75452		ACSS2	3.96615		CXCR4	3.52821
HSPA13	6.08705	4.22096		CLPTM1	3.95552		C5orf15	3.50089
FGFR1	5.93786	1.80148		TRIM8	3.90715		ITGA2	3.49506
HMOX2	5.8983	3.93939		AP1M1	3.88965		NDRG1	3.443
NEDD9	5.89664	2.8777		STRN4	3.84896		TMEM86A	3.43191
ATP2A2	5.86985	1.90075		CIRBP	3.80887		SLC37A3	3.3583
HIF1A	5.83964	3.37467		SPOP	3.78186		IPMK	3.35227
AKAP13	5.79455	2.44991		ARHGAP35	3.77385		TLCD2	3.3078
DAPK3	5.70561	1.57745		VPS13D	3.74029		PDK4	3.23633
PLEK	5.70478	25.7746		LY6G6C	3.72264		ANGPT2	3.22272
PTPN1	5.69352	3.41237		THBS2	3.68659		INTS6	3.22059
PFKFB3	5.66122	5.8525		ENG	3.66033		NAB2	3.18945
MAPRE2	5.61871	2.15079		ADIPOR1	3.65481		ATF6	3.17485
JUND	5.58696	2.66235		MAPK1	3.62566		NAMPT	3.17408
HBP1	5.50398	1.62861		TOM1	3.61882		WDR37	3.15439
STX6	5.47093	2.08341		ZC3H11A	3.61057		ERI1	3.13937
CISH	5.42909	4.48315		ZC3HAV1	3.60491		ELL	3.1351
C12orf44	5.41121	1.87823		MAP3K14	3.57206		ARL5B	3.0534
VMP1	5.40881	12.3921		SMO	3.513		MSTN	3.0271
PELO	5.34126	2.80608		NUDT4	3.51196		FAS	3.00934
NFKBIA	5.19828	5.25779		XPC	3.47898		RAB27A	2.99818
BIRC3	5.16798	7.31897		YWHAZ	3.4772		KYNU	2.98399
HSP90AA1	5.15541	1.99108		STK25	3.46171		CDK8	2.97566
FBXO33	5.11294	3.23652		STT3B	3.46095		METTL6	2.92124
TOPORS	5.06937	4.05389		TACC1	3.45915		USPL1	2.90611
SEH1L	4.92128	3.47872		ACSF2	3.45239		EBI3	2.90029
ULK1	4.87718	2.52776		ATP2B4	3.42985		STXBP2	2.88366
AFF4	4.87403	2.53417		GPC1	3.41696		CSRNP2	2.86226
HTR2A	4.85738	2.97223		MORC2	3.41042		COTL1	2.85965
RASA3	4.84333	2.21514		WDR91	3.40839		CEP78	2.85406
FOXO1	4.83391	1.6724		SNRNP70	3.40306		SLC39A14	2.83342
TAP2	4.81698	2.27465		GNB1	3.40072		C27H8orf4	2.83166
B4GALT1	4.80832	2.66195		PUS1	3.38812		KRT8	2.81821
IL1R1	4.77644	7.24616		TMEM127	3.36371		PELI1	2.81632
PTX3	4.7169	5.86728		HOMER3	3.35817		C7H5orf32	2.81038
KLF4	4.71675	6.51558		CYB5R3	3.35795		MFSD2A	2.78905
MAFG	4.70411	2.8276		NXF1	3.35779		MORC3	2.77862
FOSL2	4.67701	3.2037		DNAJA1	3.34425		CD46	2.75474
GCH1	4.64374	6.24217		NAPG	3.34074		TRAF3	2.73789
HK1	4.6219	3.34756		PLEC	3.32778		IL1R2	2.73242
CREB1	4.60497	1.66892		YIPF2	3.32682		KCTD12	2.69626
MEG3	4.60489	2.25424		PIM2	3.28764		ZNF281	2.69133
UBQLN1	4.57437	1.60375		TNKS1BP1	3.2807		S100B	2.6744
FAM43A	4.47781	2.48637		CUL4A	3.2588		KIF2A	2.66751
NFE2L2	4.46775	2.00987		HNRNPUL1	3.25784		HES1	2.66003
ETV3	4.46453	3.05054		SPON1	3.25318		TAF1D	2.64746
LITAF	4.44971	2.85429		SH3PXD2B	3.20117		PAFAH1B1	2.61135
NCOA4	4.43482	1.79286		OAZ2	3.19554		SKIL	2.60828
TGIF1	4.42567	5.10076		WDR46	3.19471		PPIF	2.5876
GALP	4.29784	32.4957		PLB1	3.13996		EID3	2.58271
EPAS1	4.28058	2.03158		PVRL2	3.1347		WDR43	2.57293
SLC39A6	4.2794	1.76491		EFEMP2	3.10685		FRAT2	2.57002
ERG	4.20014	2.63167		XIST	3.08289		C4A	2.55646
TMBIM1	4.19075	3.88881		USP5	3.07869		AGO2	2.54625
IPO5	4.15514	1.61895		DYNC1H1	3.06786		RAB40C	2.54325
SERTAD1	4.14984	3.7869		OSBP2	3.06333		CD53	2.53256
TSC22D2	4.13629	3.0995		GGA1	3.05434		EAF1	2.53174
SLC3A2	4.13233	4.30114		RBM42	3.02424		SHISA2	2.51825
RNF103	4.11533	2.11743		RASSF1	3.01778		C3	2.51801
TGFB3	4.10944	1.54534		DST	2.99584		TP53INP2	2.50096
EMILIN2	4.0745	2.78158		PPP1R10	2.98537		MKNK2	2.4935
C16orf72	4.06363	2.61089		CD3G	2.96022		CNOT2	2.48119
LSG1	4.05088	1.50019		SSBP4	2.95838		NFKB1	2.48023
CD44	4.02438	1.52703		CRELD2	2.95274		DDX5	2.47279
LOC100174924	4.01667	2.1381		RALY	2.94486		VWA5A	2.45901
EIF3A	3.97039	1.71897		ANAPC2	2.92701		CD200	2.43029
TUBB2C	3.90007	2.37499		HDAC7	2.92296		POMC	2.42357
TLR2	3.87662	10.3197		MUC1	2.92109		NRIP1	2.41967
FSTL3	3.83079	2.04857		IPO7	2.86652		NUFIP2	2.39108
CEBPA	3.79486	1.54329		WRNIP1	2.85756		FMNL3	2.39054
CSF1	3.74535	2.12152		RCC2	2.83146		GGCT	2.38982
VASN	3.62777	2.01238		THAP4	2.81652		ZDHHC23	2.38115
KAT5	3.62111	2.63603		CLCN6	2.81559		NARF	2.36658
SQSTM1	3.61331	2.83309		PQLC1	2.80472		GLUL	2.3619
RIPK2	3.59426	2.43081		PPP6R1	2.79394		GALNT1	2.35823
GRHL1	3.57721	13.0475		RGS3	2.78473		C4orf31	2.35579
CHAC1	3.56817	11.475		ST6GALNAC6	2.78185		SH3BP4	2.35183
CDV3	3.4532	1.83599		HNRNPUL2	2.75444		SLTM	2.35068
SEC14L1	3.40298	3.4795		MAPKAPK2	2.74409		EIF4A2	2.33765
SPRY2	3.39868	3.20619		SF3B4	2.74147		DAB2	2.3334
RBM3	3.31314	1.60991		BCL7B	2.73489		ATP1A1	2.32785
WDR45L	3.29119	1.96129		NFIC	2.7306		CHD1	2.32711
DDIT4	3.27551	3.91183		GARS	2.72923		ATXN7	2.32597
TFPI2	3.26523	4.84969		FHL3	2.71605		PRKRIP1	2.32409
ATF4	3.24395	2.35018		PREP	2.69349		PHF13	2.3181
ABTB2	3.2432	3.64615		LTBP2	2.6793		IL6R	2.31508
SEPT9	3.22762	1.67739		SLC27A2	2.65124		MXD1	2.31134
PPPDE1	3.21104	1.63423		MBD1	2.64663		B4GALT5	2.28606
HK2	3.19112	19.9573		ARHGEF40	2.63294		SLC11A2	2.28278
CD40	3.09117	4.68914		TMCO3	2.61233		GEM	2.27921
SGMS2	3.08678	3.69707		IP6K1	2.60575		GRASP	2.27598
UBE2Q2	3.07888	1.72922		TBCD	2.60535		CCNB2	2.27144
IRF2BP2	3.07734	1.85291		NR3C2	2.60316		MAPK6	2.26083
IER3	3.06371	3.24472		PICALM	2.59304		C5orf62	2.25728
DDX21	3.03666	2.68956		MARK2	2.59227		SLPI	2.25358
AEBP2	3.01513	1.97052		C19orf6	2.57022		ELF4	2.2491
PPP1CC	3.01465	1.65976		SPECC1L	2.5683		ELF2	2.23642
SAV1	2.9855	4.73811		DOHH	2.55886		ODC1	2.23457
EIF5	2.98201	2.23646		LMF2	2.55523		LCP2	2.22345
JMJD1C	2.95773	4.33659		DBN1	2.55052		PLAT	2.22332
CXCL16	2.90975	3.4104		ACTN1	2.54774		RNF19A	2.21291
TNFRSF1A	2.87669	1.55425		PRPF6	2.54573		EZH2	2.20574
IRF9	2.85248	1.59535		LIG1	2.53499		C5AR1	2.20038
HNRNPF	2.83295	2.43931		FBXO18	2.53323		C1H21orf91	2.19914
STK38	2.83262	2.04272		UBAP1	2.53158		UBE2A	2.1928
ISG20L2	2.81592	2.46965		OSTM1	2.53083		CHSY1	2.17481
APPBP2	2.78462	1.6174		SCAMP1	2.52294		GCLM	2.16241
MAPK1IP1L	2.78242	1.80871		TMEM161A	2.52251		PPP1R2	2.1612
ACSL3	2.77897	1.53652		CCDC6	2.52216		GUCY1B3	2.15626
PRKD2	2.76592	3.23071		NDRG2	2.51133		C13orf15	2.15267
ELL2	2.75949	7.93987		KHNYN	2.50983		CHKA	2.14452
SLC7A1	2.7579	5.70102		MMP14	2.49022		TIMP1	2.139
OSMR	2.74354	2.52564		GTF3C5	2.48212		RYBP	2.13496
RGS1	2.74218	4.03818		C25H7ORF26	2.47634		DNAJB6	2.12903
LMNA	2.70728	1.54614		INTS3	2.44994		NOP58	2.1228
PLSCR1	2.69275	3.15867		RERE	2.4482		FLJ36031	2.11815
SKI	2.6848	1.50525		AP2B1	2.41931		ABL1	2.1115
PSMD12	2.6768	1.88562		NNT	2.41818		RBM18	2.10953
DDIT3	2.6163	4.20583		ARHGEF7	2.40483		SPINT1	2.09675
AKIRIN2	2.59733	2.29735		C7orf42	2.37175		RPS4X	2.09224
SLC25A33	2.59189	2.30103		PVRL1	2.36681		RIOK3	2.09121
CEBPG	2.58107	2.07149		ADAMTS2	2.34808		GFPT1	2.08472
TGFB2	2.57005	1.64313		DPP7	2.33746		DDX3X	2.07539
NDFIP2	2.55353	3.20106		BCL2	2.32485		MAPK8	2.06804
BTBD1	2.55316	1.72781		SF1	2.32423		NPY	2.06667
TUBB3	2.55164	1.94669		CTU2	2.31379		LFNG	2.0626
LOC100849094	2.54637	3.04364		SP2	2.31307		UGDH	2.06145
F5	2.53739	1.69245		ZNF532	2.31122		PRNP	2.05693
RTF1	2.53119	4.56764		CD248	2.31033		SOD2	2.0452
CLIC4	2.52676	1.59067		KIAA0922	2.30107		FAM126A	2.04311
RDH10	2.5211	5.52884		C3orf37	2.28328		ROD1	2.04006
ELOVL4	2.45043	2.72498		RQCD1	2.26175		GNPNAT1	2.03882
CD68	2.44169	2.80694		CD55	2.26012		RGS2	2.03056
THBD	2.43074	2.56809		ARIH2	2.25731		CDO1	2.01646
SIRT1	2.4065	3.42472		EFHD2	2.25699		POMT2	2.01344
ZCCHC8	2.37919	1.80355		ADNP2	2.245		HHEX	2.00934
IKBKB	2.37874	3.88529		NFE2L1	2.24328		DONSON	2.00904
TBC1D20	2.37799	1.69782		AP2A2	2.24238		ARHGAP18	2.00703
IL6ST	2.37538	2.20828		TSC2	2.23831		ARF4	2.00506
MAFB	2.35796	7.19042		MTCH1	2.2326		SMYD2	2.00282
UBC	2.35104	1.96568		FBXO31	2.22573		PDXK	1.98495
ETF1	2.34981	2.44083		CTDSP2	2.22075		SERINC3	1.98002
SLC37A1	2.34334	2.39015		EHMT2	2.2107		SPAG1	1.96991
FAM3B	2.33624	3.26226		BCL9L	2.20857		SLC35D1	1.95558
ADM	2.33169	2.14658		ARHGEF1	2.20003		IL18	1.95346
BCR	2.30306	6.01859		MBOAT7	2.19428		GIGYF2	1.95156
CDC25B	2.30171	2.55283		RNPEP	2.18719		PDP1	1.94745
HMGCR	2.30032	1.61752		DERL1	2.18483		LOC101119317	1.94251
IL4R	2.2993	4.81292		PPP6C	2.16739		DUSP14	1.93385
SAT1	2.29792	2.16163		KCTD15	2.158		MXI1	1.9301
SMAD6	2.29384	2.00358		SREBF2	2.13393		FAM50A	1.93006
UGCG	2.27784	3.05823		SAMD4A	2.12933		STAT2	1.9293
TMEM158	2.26484	2.34719		VPS26B	2.1255		JAKMIP1	1.91027
UBE2J1	2.25111	1.7681		DEXI	2.12008		CHAF1A	1.89446
UBL3	2.22529	1.90524		TRANK1	2.11757		STK38L	1.88957
ZBTB10	2.21492	1.90186		GALNT7	2.11009		SAP30	1.87111
TNFRSF6B	2.20953	2.94751		ALDH16A1	2.09405		DDX56	1.8668
HERC4	2.1971	1.56337		GGPS1	2.07489		IFNGR1	1.86422
NR4A2	2.16894	1.63511		PMEPA1	2.05599		EIF3J	1.85092
UBE2S	2.14796	1.57696		SPSB3	2.05555		FGF2	1.84951
USP36	2.10921	3.01955		MAPK12	2.04847		INSIG1	1.84219
FOXC1	2.07523	2.44116		HSF1	2.04554		CCDC117	1.83503
SOCS2	2.07315	4.17073		ZMYND11	2.04447		PPP1CB	1.83038
LPIN2	2.06142	2.03981		DNAJB12	2.04202		DENND4A	1.82546
DDX54	2.05477	1.68686		SYMPK	2.02985		C6orf145	1.825
NUP98	2.03345	3.27285		RAB11FIP3	2.02616		TLR4	1.81726
HERPUD1	2.03296	2.09041		ZFHX3	2.02398		SARS	1.81185
CSNK1D	2.01703	1.65356		ANKRD54	2.0141		SLC1A4	1.79649
SOD1	2.01432	2.56622		ZCCHC3	2.01114		TMEM66	1.79591
MTHFD1	1.97211	1.62897		UBA5	2.00212		IFNAR2	1.79473
ZFYVE16	1.95821	3.94924		ATXN2L	1.98489		TNFRSF18	1.77773
MCTP1	1.93672	2.29613		CHPF	1.96851		YTHDF2	1.77094
ASXL1	1.92513	3.61233		SSRP1	1.95345		INGX	1.76778
PSMD11	1.92322	1.75158		RSG1	1.93793		ZNF706	1.76247
ETNK1	1.92135	3.64298		EZR	1.93161		TROAP	1.76081
NAB1	1.92099	2.30933		EFS	1.92594		MYD88	1.75538
GRAMD1A	1.90935	3.56276		SEC16A	1.92377		C1orf9	1.74728
PTP4A1	1.89898	2.46212		DCAF5	1.91374		SBNO1	1.74672
SLC20A1	1.89703	2.1663		TOMM40	1.90672		SMARCA1	1.7418
UPF3B	1.8908	1.6134		STAT6	1.88961		CD164	1.72574
ARRDC3	1.80956	4.72164		CHIC2	1.88668		STK40	1.72388
CCNL2	1.79399	1.796		WASF2	1.88031		BTAF1	1.7091
MAP2K3	1.7439	2.97707		MAN2B1	1.87137		FRY	1.70258
ZFAND5	1.68883	2.27496		PRKCSH	1.86087		SRSF7	1.70077
USP12	1.67033	3.74718		PRRC2A	1.85479		FGFR2	1.68802
C22H3ORF19	1.6664	2.08014		THY1	1.8523		ING3	1.68013
HR	1.66434	1.84321		PRRC2B	1.83249		GBP2	1.66653
DSE	1.65392	2.13267		TMC6	1.83147		CLDND1	1.649
EIF1	1.63217	1.75803		DBP	1.82252		AMD1	1.64608
PLEKHO2	1.62909	1.61551		SENP3	1.8144		C15orf29	1.64555
LOR	1.58609	27.4724		CTSZ	1.81264		SSFA2	1.63287
RBBP6	1.56337	1.6273		TFIP11	1.81013		SPHK1	1.62498
ATE1	1.55011	1.62104		FADS2	1.8096		ABI1	1.62036
TBC1D15	1.53728	2.72662		MITF	1.80218		UBE2E1	1.61989
GANAB	11.0455	0.485505		ATP2A3	1.78386		MARCH6	1.61953
DDX42	5.23056	0.487166		STARD3	1.7744		ACSL5	1.61906
LASS5	4.64675	0.402839		MCM7	1.7387		TPP2	1.6121
PRPF19	4.31209	0.531966		ALG1	1.72916		TAS2R14	1.60473
CITED2	4.14187	0.339215		CALCA	1.72316		PHC2	1.59434
SURF6	3.47587	0.635712		MLLT1	1.71095		KLF9	1.57902
QTRT1	2.97544	0.662929		NCOR1	1.64924		CXCR7	1.57682
ZGPAT	2.91038	0.637287		NDST1	1.59391		RNMT	1.57634
NLRX1	2.67062	0.597212		TRPM7	1.5904		USP15	1.57522
NKTR	2.56287	0.417631		ZFP106	1.57241		ORAOV1	1.56206
ABLIM1	2.52108	0.591876		BRD4	1.54886		MAOA	1.55118
WDR6	2.4275	0.301412		RXRB	1.53491		UVRAG	1.54195
MOBKL2A	2.32508	0.601521		TM4SF1	0.660646		TARS	1.53026
NEURL4	2.28629	0.534851		IFNA1	0.641971		DNAJB9	1.52286
BAX	2.14474	0.52949		MRPS11	0.631478		TMEM64	1.52279
HOXA7	2.09031	0.392565		SF3B1	0.629901		RREB1	0.663057
PPP2R4	2.08261	0.664553		ANXA3	0.625229		BET1	0.66222
ERCC2	2.05831	0.65284		LOC105602888	0.623632		SHFM1	0.652482
LMAN2L	2.03309	0.551184		PPP2R3B	0.613354		BOLA1	0.646737
KDM4A	2.01682	0.530546		FTSJD1	0.612415		PSMG3	0.644392
ADCK5	1.95835	0.571577		BTBD7	0.609343		ERAP1	0.64371
DDR1	1.95688	0.46554		UNC50	0.608159		RFXAP	0.642568
ZC3H10	1.91722	0.361961		ATL2	0.601081		DICER1	0.637246
ZNF444	1.79355	0.663163		NSRP1	0.600999		H1F0	0.621616
NMT1	1.78888	0.591622		ADH5	0.595744		MTX3	0.610519
WWP2	1.77311	0.424757		LAMTOR3	0.592726		TSC1	0.608857
E4F1	1.76754	0.493027		PPIAL4A	0.590967		STAB1	0.608232
STK16	1.75489	0.547121		RSU1	0.586781		SDHAF1	0.608198
RNF113A	0.665518	0.486222		ALDH6A1	0.58602		PARP9	0.607855
APOBEC3G	0.664765	0.560397		C4orf46	0.58437		JRKL	0.603734
EPM2AIP1	0.633561	0.426892		EFHD1	0.577455		DGCR8	0.60256
ATRN	0.619049	0.453422		CCNT1	0.571334		ZFP161	0.598661
SERTAD3	0.597146	0.432816		CSNK2A2	0.57102		TNNI1	0.595579
LIMA1	0.59439	0.37687		RNF149	0.569633		ATXN3	0.595464
KLHL9	0.585954	0.458631		PPIL1	0.569373		EZH1	0.592632
TAF7	0.57615	0.523031		LONP2	0.568517		TOMM40L	0.592451
HYLS1	0.57404	0.599354		TXNDC12	0.564588		LOC106502965	0.591778
ZFYVE26	0.573806	0.597056		JAGN1	0.564124		TNFAIP8L1	0.590159
MMAA	0.562309	0.407115		MTHFR	0.559765		ST6GALNAC2	0.58454
SUGP2	0.558726	0.340581		PARP14	0.559063		PNKD	0.584002
C5H12orf41	0.553588	0.648071		SKA2	0.553286		ATXN7L3	0.582032
USE1	0.552322	0.610437		KLHL24	0.551672		RCSD1	0.575452
AGXT2L2	0.55057	0.540685		CDKN2D	0.547254		C3orf23	0.57231
PDE4DIP	0.546787	0.617519		PTCD3	0.545671		TUBB4	0.570592
MLLT11	0.546765	0.554786		LARP4B	0.545071		CCDC34	0.567866
C19orf39	0.545835	0.426089		CD99	0.543518		ZNF714	0.567737
MAPK14	0.539408	0.469029		PPARGC1A	0.543327		C15orf57	0.567466
LOC100847129	0.539144	0.57335		NR2C2	0.540344		RDH14	0.567175
C17orf63	0.529872	0.530978		LPP	0.537985		TRIM5	0.56693
SRPK1	0.521568	0.65047		ECH1	0.534899		PRUNE	0.56595
KBTBD4	0.517693	0.387643		ADAMTS17	0.534613		Zfp238	0.565646
SMARCAD1	0.511391	0.324435		MALT1	0.533589		FYCO1	0.563712
ORC3	0.508012	0.325618		UBE3A	0.5252		MAP3K6	0.561626
TADA2A	0.506861	0.534322		FKBP9	0.523965		PACS1	0.561451
NUDCD2	0.505627	0.662574		NFAT5	0.520205		MGST2	0.561147
KIAA0232	0.504524	0.63309		DCXR	0.513364		PTPN18	0.561068
NFYC	0.502401	0.6424		KDELR2	0.512264		ZNF3	0.554678
TST	0.498382	0.422261		CCDC124	0.509773		SRCAP	0.554466
RAD17	0.497849	0.465688		CDS2	0.507673		TSPYL4	0.55105
C14orf101	0.49583	0.585977		PAG1	0.507544		PICK1	0.549153
PALB2	0.493708	0.323697		C16H5orf51	0.506338		EML1	0.547639
TMEM51	0.489539	0.525938		MRPS6	0.506168		C1orf110	0.545437
MLH3	0.488181	0.239186		MTMR7	0.503635		TNPO3	0.544784
BMPR2	0.487802	0.637244		HPRT1	0.50309		ZNF341	0.544481
MRPL44	0.487332	0.394584		MTCH2	0.500211		NUBP2	0.543199
PURA	0.486552	0.514764		DDX6	0.498848		RUBCN	0.542169
HOMEZ	0.483469	0.628874		EGLN3	0.498148		FAM134C	0.541968
CHCHD1	0.48247	0.629551		SLC35B1	0.495722		AKR1E2	0.541217
NUP43	0.479328	0.387188		CPSF6	0.495007		ZNF133	0.540393
FBXO32	0.477086	0.637205		HMMR	0.494578		DIS3L	0.537607
MINA	0.476086	0.387224		JAK1	0.493918		RBM26	0.533269
C17orf59	0.471712	0.349079		ZMAT2	0.492924		CCDC125	0.532015
PABPN1	0.466939	0.482985		ELP2	0.490791		RIOK1	0.531465
CARD6	0.462931	0.471657		RPL13A	0.490482		HDHD1	0.52482
ZNF512	0.459212	0.386982		GK	0.489273		TMEM199	0.524287
C9orf80	0.457783	0.648235		ARL6IP1	0.48878		C15orf39	0.523194
ZNF496	0.455976	0.468032		MYST3	0.485387		IRGQ	0.519761
TMEM216	0.45189	0.340716		SLC40A1	0.484478		NFX1	0.518017
RSPRY1	0.451657	0.630784		DNAJC19	0.482834		ZNF90	0.517425
LOC100851398	0.449255	0.616918		POLR2H	0.480603		ZNF470	0.513109
PRDM4	0.44688	0.580776		NALCN	0.480294		FLNB	0.511978
C2orf49	0.445576	0.417892		DGKH	0.476919		NCAPD2	0.511693
ZNF263	0.442746	0.320507		COX11	0.475902		TARS2	0.509992
FITM2	0.441984	0.5622		TRAPPC4	0.474925		TMEM161B	0.509813
C8H9orf23	0.439578	0.430555		CAP1	0.474791		CTCF	0.509807
TSC22D4	0.434982	0.599157		TRIM50	0.473964		GTPBP3	0.508895
MRPL48	0.434638	0.566387		RPL15	0.473264		TIMM10B	0.508766
TTC31	0.433803	0.418608		LRRC1	0.471374		RALBP1	0.506711
KIAA1274	0.428947	0.614213		FAM159B	0.469984		DNASE1L1	0.505964
TNFAIP8L2	0.427027	0.370028		RTN3	0.469922		ELAC1	0.505672
CCDC84	0.426673	0.390438		MED31	0.469371		C21H14orf109	0.503581
CDAN1	0.426429	0.48859		NUP205	0.468026		PPIAP22	0.503501
MIOS	0.426205	0.579961		GPM6B	0.467418		CCDC71	0.503279
HAUS2	0.426135	0.669288		KIAA0101	0.467303		ZNF208	0.503194
C12orf76	0.423196	0.634385		RPL11	0.466683		CD247	0.502862
ZNF691	0.422831	0.545008		PEG10	0.466208		MTMR4	0.502645
GEMIN7	0.420745	0.454475		BTF3	0.465469		CCDC134	0.502448
C1orf212	0.420397	0.598458		LOC100960375	0.465169		CNOT8	0.502037
TEF	0.419913	0.496354		TGFBR1	0.464899		C2orf68	0.500669
KNOP1	0.419879	0.425285		LOC105610751	0.464568		ERVW-1	0.498578
ZC3HC1	0.413424	0.466007		TP53I3	0.463444		SP110	0.497788
FANCG	0.412108	0.593092		ZYG11B	0.462191		FBXO22	0.497736
EIF4G1	0.410573	0.54243		PLP2	0.46085		PGBD1	0.497478
C9orf114	0.406343	0.576418		LOC100850686	0.459216		SETDB1	0.49721
TMEM126B	0.405683	0.472052		HSPBAP1	0.458752		MEN1	0.496406
PEX19	0.404017	0.613442		CETN2	0.45589		TARBP1	0.496265
PHF5A	0.402996	0.63054		GOLGA7	0.455634		DEF8	0.494616
CHD6	0.402236	0.645888		DNAJC15	0.455312		TCOF1	0.493934
PAFAH1B3	0.400292	0.620879		GM2A	0.455248		ZNF428	0.492529
ACTR5	0.387798	0.49646		SDCBP	0.453409		MTMR14	0.492121
MED7	0.380712	0.334909		DALRD3	0.453317		SNRNP35	0.491413
ZNF445	0.379337	0.518934		MTMR6	0.45327		C7H5orf45	0.489966
DNMT3A	0.37484	0.503278		ENPP2	0.452992		RASL11B	0.489882
GLTPD1	0.374726	0.494239		WRN	0.452445		RNF219	0.488332
PYGO2	0.371654	0.384283		MRPL18	0.452099		NSUN3	0.487903
PPP1R3B	0.371445	0.284433		NAA10	0.449787		PANK1	0.486326
DDX28	0.36858	0.461795		SDHC	0.44924		ULK3	0.485836
HDDC3	0.368101	0.613575		CAV1	0.44868		LRWD1	0.485377
IPO8	0.367052	0.572333		AKAP2	0.447105		NAT10	0.484745
AURKAIP1	0.365645	0.600546		SSR3	0.446303		DUSP6	0.482341
NDST2	0.365236	0.358585		NRM	0.446283		COG8	0.478738
ZNF436	0.364601	0.641248		TXNL4A	0.444651		CLEC1A	0.477899
LSM10	0.364347	0.308173		PAIP2B	0.444202		SLC7A6OS	0.4778
EFNB1	0.36326	0.536679		SEPT8	0.444082		ZNF576	0.476915
MRPS23	0.359108	0.655227		CREG1	0.443541		METTL14	0.475075
MRPL43	0.356825	0.602224		ANAPC16	0.442189		CYB561D1	0.474004
DYNC2LI1	0.355363	0.640804		NDUFAB1	0.440857		C1H21ORF2	0.4715
HDHD2	0.354434	0.65046		SUMO1	0.439581		C18H19orf12	0.471493
FAM13A	0.348167	0.348021		YEATS2	0.439148		RMND1	0.470719
SAP30L	0.348104	0.662845		CFDP1	0.438945		TCF19	0.46984
FAHD1	0.346778	0.513551		SF3B6	0.435487		GPRC5B	0.469529
PSPC1	0.346577	0.408399		PSMB1	0.435226		MBLAC1	0.46879
TNRC6A	0.343957	0.303851		APOA1BP	0.434706		MUS81	0.468782
TOR3A	0.343924	0.425892		PCGF5	0.434065		EFNA4	0.46841
C1orf31	0.341659	0.644895		TL	0.432697		NLE1	0.468082
TOMM5	0.340636	0.644823		POLR2I	0.432381		ACBD4	0.46785
TRAPPC1	0.340507	0.561291		CHCHD5	0.430812		GJA4	0.466935
TEP1	0.340358	0.623428		PSMA6	0.429856		KLHL28	0.466262
EXOSC3	0.33768	0.502066		GPX1	0.428069		C27H4orf41	0.465922
TXNIP	0.336932	0.290963		SBDS	0.427986		MLYCD	0.465804
MRPS34	0.335847	0.535031		HMGB1	0.426162		MCTS1	0.46113
CNPY2	0.335201	0.663069		AP3B1	0.423147		PTCD1	0.461104
NUCKS1	0.334985	0.54298		EEF1A1	0.421883		ELF5	0.460473
C11orf83	0.334483	0.446189		SRP14	0.421586		FBXL12	0.460434
MBD4	0.329991	0.509486		UGP2	0.421314		PAN2	0.458435
SS18L2	0.328318	0.651631		INO80C	0.420587		EEF2K	0.457329
CHRND	0.324172	0.573085		CHMP4C	0.418445		FHOD3	0.455827
RNF115	0.323019	0.500776		LOC100516282	0.417951		MTERFD3	0.452284
LRRC47	0.321481	0.543962		ABHD11	0.417885		NME1	0.450536
CCDC56	0.319649	0.54878		MMD	0.417245		SNAPC4	0.448524
PUS3	0.314594	0.468601		NTAN1	0.417058		FEN1	0.448214
SNRPA	0.311553	0.590459		ARHGDIB	0.416079		OSBPL7	0.447608
ORMDL2	0.309126	0.634499		PSME1	0.415793		LMO7	0.447433
ARL4D	0.309092	0.463246		SCIN	0.415452		CIR1	0.445772
ALG9	0.305259	0.399778		SACM1L	0.415379		HYAL2	0.44515
C3orf17	0.304145	0.523172		LYRM7	0.414813		OGT	0.445086
MPV17	0.30322	0.634653		C4orf3	0.414618		COQ6	0.444573
RP9	0.301684	0.479291		EIF1AD	0.41382		TAOK2	0.443938
CCRL2	0.296475	0.652873		RRS1	0.413702		PKDCC	0.44268
EIF2B3	0.293773	0.664538		GNAT2	0.412183		ZNF581	0.442278
SLC3A1	0.289156	0.662286		RPS26	0.411296		TMEM70	0.441687
TUSC2	0.28908	0.506081		RPRD1A	0.410234		DNAJB4	0.440773
COMMD3	0.277674	0.659829		C10orf137	0.409604		CDCA7	0.439706
ZNF347	0.242315	0.33472		DENR	0.408556		ZNF142	0.436918
HKR1	0.242218	0.294011		RPL35A	0.408321		ZFP1	0.436396
NDUFV2	0.219697	0.64439		TCEB2	0.406906		ZNF613	0.435977
MT-ND1	0.218037	0.657288		STAR	0.406867		PLEKHF1	0.435243
VPS18	0.213095	0.366947		POLE4	0.404862		TELO2	0.432061
HBA1	0.153167	0.492643		DHX9	0.404852		ASS1	0.430879
SIK2	0.650066	2.01981		PNPLA8	0.404511		NARFL	0.430749
CASP3	0.463341	2.26629		RARS	0.404314		OMA1	0.429937
RPS20	0.38642	2.06758		PARK7	0.403952		LOC105616355	0.429865
CD14	0.362615	2.15925		S100P	0.399597		TSEN2	0.428794
BIRC2	0.267279	2.064		BANF2	0.398221		NR2F6	0.428355
LOC100850951	0.244505	1.86392		NOL12	0.396994		TMEM62	0.426187
PPA1	0.166488	4.34779		TRAPPC5	0.396522		UBXN7	0.426055
				VHL	0.396507		TRAC	0.420977
				DIAPH1	0.395685		CCDC76	0.418696
				SNRNP25	0.39544		NDUFS1	0.418281
				COX5B	0.394087		NOSTRIN	0.4173
				MTIF3	0.392892		TRMT1L	0.414762
				ZEB1	0.391294		ZNF605	0.413692
				FAM165B	0.390928		RPAP1	0.412784
				HLA-DMA	0.388789		LCAT	0.40823
				MXRA7	0.388604		ZNF518A	0.406259
				SMPX	0.38762		ZBTB9	0.404786
				DHX40	0.38698		FIBIN	0.404037
				NAA50	0.386318		ANKZF1	0.403446
				ZNF99	0.385722		KIF15	0.402105
				LOC100848900	0.385716		TUBD1	0.400358
				GOSR1	0.385539		LRRC42	0.400072
				APH1B	0.382634		CDC42	0.399334
				TRIM37	0.382588		ARHGEF18	0.398815
				ATP5G1	0.38244		PYCR2	0.396325
				POLR1D	0.382116		LMO2	0.3961
				AFAP1L2	0.381095		PODNL1	0.395123
				RPS7	0.380768		KIAA1958	0.393443
				DYNLT3	0.380622		ESRP2	0.391362
				TTC9C	0.380578		TMEM42	0.390171
				TCEAL8	0.380054		ADAM33	0.389413
				IDH3A	0.378071		SAC3D1	0.387443
				C19orf53	0.377936		C19H17orf90	0.38675
				PHYH	0.377602		LOC537017	0.386075
				DDX19B	0.375302		ZNF768	0.385312
				RBX1	0.375229		C12orf65	0.38512
				TMCO6	0.373868		HINFP	0.382468
				COMMD6	0.373001		MYO7A	0.381432
				ECE2	0.372857		WDYHV1	0.380307
				PCM1	0.372749		KIF26A	0.380103
				MPZL3	0.372604		FAM219B	0.378803
				GABARAP	0.372514		MAGEA1	0.377242
				LGALS1	0.372048		SCO2	0.362445
				CUTA	0.371714		PIK3IP1	0.357167
				PYGL	0.371533		GTPBP5	0.356322
				LHFPL2	0.369052		GATA3	0.355866
				BBIP1	0.367647		C8orf58	0.355176
				MIER1	0.367282		SLC16A5	0.353019
				SAT2	0.36593		PEX10	0.351499
				FKBP5	0.365517		PATZ1	0.337086
				AGK	0.36543		ITCH	0.324206
				HMGN3	0.36522		TMEM140	0.32376
				RPS15A	0.365043		PRPF40B	0.32332
				PSMB3	0.36399		PDLIM3	0.322841
				ACTR2	0.362889		LOC105613614	0.319049
				UQCR10	0.361292		DGUOK	0.313597
				TMEM126A	0.361222		FNDC5	0.311263
				SCAND1	0.360332		CCDC109B	0.307156
				UXT	0.358741		C14orf28	0.303106
				CCDC115	0.35874		C8H9ORF156	0.298299
				NBR1	0.357105		MRGPRF	0.279774
				CHCHD10	0.356985		TERT	0.2762
				TPD52	0.356407		BAIAP2L1	0.270886
				APP	0.354754		FAM101A	0.267099
				ANAPC13	0.354669		SDPR	0.264865
				STX18	0.354591		HOXA4	0.261024
				LUC7L3	0.354579		CTGF	0.258851
				PTEN	0.353019		CCDC8	0.254713
				RPS29	0.352268		SENP8	0.254616
				MRPL24	0.348243		EEF1A2	0.239593
				SPCS1	0.347231		L3MBTL1	0.237883
				CISD1	0.346949		FAM83D	0.228463
				PFDN2	0.34409		ZBED5	0.226599
				GADD45GIP1	0.341835		FZD2	0.224555
				CCDC28B	0.341291		BET1L	0.21047
				VAMP8	0.341278		C9H6ORF203	0.194648
				UQCRB	0.340757		CALY	0.189657
				PSMB7	0.340331		GPD1	0.181897
				ERH	0.340064		NIPAL4	0.155265
				FAM162A	0.337524
				PSENEN	0.33623
				TIMM8B	0.335996
				SPA17	0.335687
				NTN4	0.335556
				GSTP1	0.334302
				EID1	0.333986
				RPLP2	0.333594
				APOM	0.332733
				ATP6V1E1	0.33173
				WDR38	0.331648
				ATOX1	0.331262
				UBL5	0.329144
				RPL36AL	0.328523
				AP4M1	0.328444
				TOMM7	0.327933
				GRM4	0.327806
				ADORA3	0.327253
				RPL32	0.32424
				LLPH	0.323904
				MGST1	0.323337
				PKP4	0.322377
				TXNDC17	0.321393
				MGST3	0.32094
				RPS10	0.319162
				CCNDBP1	0.316426
				C19orf70	0.312706
				PPIA	0.312047
				IFI35	0.311909
				HSD17B12	0.311857
				PFDN1	0.311512
				IDH1	0.310375
				ATP7B	0.309452
				CYB5A	0.308678
				EIF4EBP1	0.306278
				CALML4	0.305665
				ATP5E	0.305549
				TTC35	0.305398
				C17orf37	0.302318
				UROD	0.2988
				SAMHD1	0.298414
				SRSF10	0.297637
				MRPL34	0.292409
				RAD23A	0.292158
				TARDBP	0.29192
				SNRPG	0.290764
				RAD9A	0.290287
				MYEOV2	0.288152
				C7H19orf56	0.286338
				MYL6	0.285784
				CENPB	0.284513
				SCP2	0.284481
				JMJD6	0.283947
				HIST1H4G	0.282726
				ZNF75D	0.280944
				RPL37	0.278693
				GGTA1P	0.278098
				COX6B1	0.274398
				HIGD2A	0.273523
				COX7A1	0.271968
				MYL12B	0.269862
				BAZ2A	0.269572
				PTPMT1	0.267622
				POLR2G	0.263242
				UQCC	0.262449
				C9orf16	0.261905
				FRK	0.257207
				FOLR1	0.256572
				COX17	0.255
				C7H19orf79	0.254521
				APOD	0.254164
				LSM7	0.249911
				BLOC1S1	0.248454
				LOC101120283	0.248142
				ARPC4	0.240246
				ANK3	0.238095
				OST4	0.235881
				UCHL3	0.235599
				STMN2	0.230688
				UBA6	0.228545
				FCER1G	0.2231
				ATAD2B	0.215773
				PLP1	0.20994
				NUP210	0.203783
				MT3	0.190642
				LSM14A	0.188994
				RNASE6	0.183419
				ALOX5AP	0.145794
				RBMX2	0.136818
				DCTN6	0.132542
