# Supplementary material for: Developmental Maturation and Alpha-1 Adrenergic Receptors-Mediated Gene Expression Changes in Ovine Middle Cerebral Arteries
Source: Sci Rep. 2018 Jan 29;8:1772. doi: 10.1038/s41598-018-20210-w (PMC5789090; doi:10.1038/s41598-018-20210-w)
Supplement: Supplementary file 9 — S9 [file 41598_2018_20210_MOESM9_ESM.xlsx]

## Sheet: FN vs NBN Common
Title: Developmental Maturation and Alpha-1 Adrenergic Receptors-Mediated Gene Expression Changes in Ovine Middle Cerebral Arteries. Authors: Dipali Goyal and Ravi Goyal, Center for Perinatal Biology, School of Medicine, Loma Linda University, CA
Supplementary Table S9: Enlists the Alpha1AR-mediated differentially activated or inhibited canonical pathways: A. Altered in both the near-term fetus and the newborn lamb. B. Altered only in the near-term fetus and not in the newborn lamb; C. Altered only in the newborn lamb and not in the near-term fetus.
Supplmental Table S9 - A: Pathways altered in both the near-term fetus and the newborn lamb MCA								Table S9 - B Pathways altered only in the near-term fetus and not in the newborn lamb MCA					Table S9 - Canonical Pathways altered only in the newborn lamb and not in the near-term fetus MCA
Canonical Pathways	near-term fetus			newborn lamb				Canonical Pathways	-log(p-value)	Ratio	z-score		Canonical Pathways	-log(p-value)	Ratio	z-score
	-log(p-value)	Ratio	z-score	-log(p-value)	Ratio	z-score		14-3-3-mediated Signaling	3.51	0.13	2.673		Type I Diabetes Mellitus Signaling	9.12	0.207	3.411
IL-6 Signaling	12	0.234	4.642	13.2	0.234	4.642		Acute Myeloid Leukemia Signaling	2.62	0.129	2.333		Tec Kinase Signaling	0.826	0.0647	3.162
ILK Signaling	4.28	0.122	4.379	2.45	0.0918	3		Aldosterone Signaling in Epithelial Cells	4.91	0.137	2.646		PKCθ Signaling in T Lymphocytes	2.55	0.105	3.051
Dendritic Cell Maturation	8.07	0.161	4.271	10.4	0.172	4.95		AMPK Signaling	2.49	0.0985	2.668		iCOS-iCOSL Signaling in T Helper Cells	1.62	0.0894	2.828
Acute Phase Response Signaling	6.96	0.159	3.922	9.18	0.171	3.53		CD27 Signaling in Lymphocytes	2.92	0.17	2.646		iNOS Signaling	7.23	0.289	2.714
P2Y Purigenic Receptor Signaling Pathway	1.78	0.0977	3.606	0.401	0.0526	2.646		CD40 Signaling	5.79	0.203	2.84		Inflammasome pathway	4.6	0.333	2.646
Colorectal Cancer Metastasis Signaling	3.47	0.105	3.53	2.68	0.0887	2.985		CREB Signaling in Neurons	1.08	0.0757	2.333		CD28 Signaling in T Helper Cells	2.16	0.0985	2.53
TREM1 Signaling	3.46	0.16	3.464	8.35	0.24	4.243		CXCR4 Signaling	1.41	0.0848	2.309		PI3K/AKT Signaling	1.95	0.096	2.53
HMGB1 Signaling	7.98	0.188	3.4	8.91	0.188	3.674		ERK/MAPK Signaling	1.63	0.0854	2.324		MIF-mediated Glucocorticoid Regulation	3.07	0.2	2.449
Gαq Signaling	0.725	0.0683	3.162	0.942	0.0683	2.333		FLT3 Signaling in Hematopoietic Progenitor Cells	2.46	0.129	2.714		Coagulation System	1.7	0.143	2.236
Role of IL-17F in Allergic Inflammatory Airway Diseases	4.29	0.227	3.162	4.68	0.227	3.162		GDNF Family Ligand-Receptor Interactions	1.43	0.105	2.828		VDR/RXR Activation	5.03	0.179	2.236
PI3K Signaling in B Lymphocytes	3.55	0.131	3.153	3.58	0.123	4		Glioma Signaling	1.59	0.0982	2.333		Lymphotoxin β Receptor Signaling	3.71	0.164	2.121
Cholecystokinin/Gastrin-mediated Signaling	2.78	0.129	3.051	1.79	0.099	2.53		GNRH Signaling	1.53	0.093	2.309		Rac Signaling	0.794	0.0684	2.121
Estrogen-Dependent Breast Cancer Signaling	2.29	0.13	3	1.23	0.0909	2.449		HGF Signaling	2.72	0.122	2.887		Role of NFAT in Regulation of the Immune Response	1.36	0.0753	2.111
NF-κB Activation by Viruses	1.51	0.103	3	1.36	0.092	2.828		Huntington's Disease Signaling	3.61	0.107	2.53		Th2 Pathway	2.47	0.1	2.111
IL-8 Signaling	2.29	0.0964	2.982	0.95	0.066	3.464		IL-3 Signaling	2.54	0.133	2.111		PPARα/RXRα Activation	2.86	0.1	-2.5
FGF Signaling	2.74	0.133	2.887	1.69	0.1	2.333		Leukocyte Extravasation Signaling	1.69	0.0853	2.183		LXR/RXR Activation	8.35	0.19	-2.985
Role of Pattern Recognition Receptors in Recognition of Bacteria and Viruses	3.28	0.124	2.887	7.28	0.168	3.5		Mouse Embryonic Stem Cell Pluripotency	2.15	0.113	2.309
LPS-stimulated MAPK Signaling	4.58	0.172	2.84	4.47	0.161	2.138		Neurotrophin/TRK Signaling	2.85	0.145	2.111
RANK Signaling in Osteoclasts	4.31	0.157	2.84	3.7	0.137	2.111		NGF Signaling	1.75	0.1	3.464
Cardiac Hypertrophy Signaling	2.39	0.0932	2.837	0.735	0.0593	2.673		Non-Small Cell Lung Cancer Signaling	1.04	0.0909	2.449
p38 MAPK Signaling	5.12	0.16	2.828	8.49	0.193	4.264		p70S6K Signaling	0.89	0.0758	2.333
Renin-Angiotensin Signaling	1.36	0.0902	2.714	0.725	0.0656	2.121		Phospholipase C Signaling	1.01	0.0708	2.324
Type II Diabetes Mellitus Signaling	4.13	0.141	2.673	3.66	0.125	2.887		Regulation of eIF4 and p70S6K Signaling	3.45	0.121	2.449
ERK5 Signaling	1.35	0.108	2.646	1.14	0.0923	2.449		Relaxin Signaling	1.05	0.0779	2.53
Hypoxia Signaling in the Cardiovascular System	4.78	0.189	2.646	4.61	0.176	2.449		Renal Cell Carcinoma Signaling	3.61	0.157	2.646
NF-κB Signaling	5.35	0.138	2.6	7.31	0.149	3.657		Role of NFAT in Cardiac Hypertrophy	1.75	0.0881	2.236
Corticotropin Releasing Hormone Signaling	2	0.108	2.53	1.54	0.0901	2.121		Signaling by Rho Family GTPases	2.77	0.0968	2.558
Pancreatic Adenocarcinoma Signaling	2.61	0.119	2.53	3.04	0.119	2.53		Sphingosine-1-phosphate Signaling	0.532	0.064	2.828
IL-1 Signaling	3.71	0.152	2.496	3.05	0.13	2.887		Telomerase Signaling	2	0.108	2.53
NRF2-mediated Oxidative Stress Response	6.89	0.15	2.496	4.18	0.114	3.051		Thrombin Signaling	1.82	0.0882	2.5
PDGF Signaling	3.26	0.144	2.496	0.652	0.0667	2.449		Thrombopoietin Signaling	1.35	0.108	2.646
Production of Nitric Oxide and Reactive Oxygen Species in Macrophages	5.29	0.134	2.353	4.15	0.113	2.558		TNFR1 Signaling	4.52	0.22	2.111
Toll-like Receptor Signaling	6.03	0.211	2.309	9.1	0.25	3.357		TNFR2 Signaling	4.96	0.3	2.121
B Cell Receptor Signaling	3.62	0.116	2.132	4.76	0.121	3.128		VEGF Family Ligand-Receptor Interactions	0.55	0.0682	2.449
LPS/IL-1 Mediated Inhibition of RXR Function	1.79	0.086	2.121	2.59	0.0905	3.317		VEGF Signaling	1.84	0.107	2.121
Melanocyte Development and Pigmentation Signaling	0.938	0.0825	2.121	0.348	0.0515	2.236
MIF Regulation of Innate Immunity	2.92	0.186	2.121	3.22	0.186	2.828
PPAR Signaling	8.11	0.221	-4.146	7.38	0.2	-3.9
