# Supplementary material for: Developmental Maturation and Alpha-1 Adrenergic Receptors-Mediated Gene Expression Changes in Ovine Middle Cerebral Arteries
Source: Sci Rep. 2018 Jan 29;8:1772. doi: 10.1038/s41598-018-20210-w (PMC5789090; doi:10.1038/s41598-018-20210-w)
Supplement: Supplementary file 10 — S10 [file 41598_2018_20210_MOESM10_ESM.xlsx]

## Sheet: FN and NBN Common
Title: Developmental Maturation and Alpha-1 Adrenergic Receptors-Mediated Gene Expression Changes in Ovine Middle Cerebral Arteries. Authors: Dipali Goyal and Ravi Goyal, Center for Perinatal Biology, School of Medicine, Loma Linda University, CA
Supplementary Table S10: Enlists the Alpha1AR-mediated differentially activated or inhibited upstream regulators: A. Altered in both the near-term fetus and the newborn lamb. B. Altered only in the near-term fetus and not in the newborn lamb; C. Altered only in the newborn lamb and not in the near-term fetus.
Supplemental Table S10 - A: Upstream Regulators Commonly Altered in the Near-Term Fetus and the Newborn Lamb MCA										Supplemental Table S10 - B: Upstream Regulators Altered in the Near-Term Fetus Only (Not in the Newborn Lamb)							Supplemental Table S10 - C: Upstream Regulators Altered in the Newborn Lamb Only (Not in the Near-Term Fetus)
Upstream Regulator	Molecule Type	Predicted Activation State	Near-Term Fetus			Newborn Lamb				Upstream Regulator	Molecule Type	Predicted Activation State	Expr Fold Change	Activation z-score	p-value of overlap		Upstream Regulator	Molecule Type	Predicted Activation State	Expr Fold Change	Activation z-score	p-value of overlap
			Expr Fold Change	Activation z-score	p-value of overlap	Expr Fold Change	Activation z-score	p-value of overlap		RAF1	kinase	Activated	5.494	3.754	7.16e-10		CSF2	cytokine	Activated	21.069	6.241	1.88e-24
IL1B	cytokine	Activated	11.645	7.738	6.34e-33	205.953	9.014	1.17e-50		CYR61	other	Activated	13.404	3.637	3.03e-08		TLR4	transmembrane receptor	Activated	1.817	6.21	5.43e-28
TNF	cytokine	Activated	19.735	7.429	8.93e-31	42.236	10.03	1.07e-55		HMGB1	transcription regulator	Activated	-2.347	3.343	9.86e-10		MYD88	other	Activated	1.755	6.139	1.01e-18
IL6	cytokine	Activated	138.075	5.119	1.18e-10	851.798	6.615	2.45e-23		MAP3K14	kinase	Activated	3.572	3.099	8e-07		FGF2	growth factor	Activated	1.85	5.33	8.95e-16
CREB1	transcription regulator	Activated	4.605	5.11	1.25e-11	1.669	6.296	4.39e-20		JAK1	kinase	Activated	-2.025	3.054	1.82e-08		IL18	cytokine	Activated	1.953	5.101	9.29e-14
IL1A	cytokine	Activated	9.493	4.603	7.68e-10	49.299	5.805	9.96e-19		ETS2	transcription regulator	Activated	15.753	2.804	0.00588		CEBPB	transcription regulator	Activated	7.297	4.363	8.22e-16
TLR2	transmembrane receptor	Activated	3.877	4.532	1.29e-06	10.32	5.102	5.87e-15		MAPK1	kinase	Activated	3.626	2.678	1.74e-10		IL6R	transmembrane receptor	Activated	2.315	4.128	2.02e-13
ATF4	transcription regulator	Activated	3.244	4.36	1.12e-12	2.35	5.248	1.68e-15		MAPKAPK2	kinase	Activated	2.744	2.661	1.05e-05		ANGPT2	growth factor	Activated	3.223	4.065	4.1e-11
CSF1	cytokine	Activated	3.745	4.232	1.73e-11	2.122	4.691	3.53e-14		JUN	transcription regulator	Activated	56.169	2.649	1.9e-12		NFE2L2	transcription regulator	Activated	2.01	4.055	1.39e-07
TGFB3	growth factor	Activated	4.109	3.99	1.61e-11	1.545	2.955	2.82e-05		APP	other	Activated	-2.819	2.601	6.31e-18		VEGFA	growth factor	Activated	5.468	3.962	5.09e-17
TNFRSF1A	transmembrane receptor	Activated	2.877	3.989	6.14e-06	1.554	3.172	7.21e-15		STAT6	transcription regulator	Activated	1.89	2.519	7e-12		SAMSN1	other	Activated	4.524	3.9	2.37e-08
IKBKB	kinase	Activated	2.379	3.76	1.25e-18	3.885	4.723	2.58e-25		CTSB	peptidase	Activated	6.22	2.411	0.00198		NFKB1	transcription regulator	Activated	2.48	3.825	6.4e-23
NFKBIA	transcription regulator	Activated	5.198	3.518	3.03e-20	5.258	2.497	4.78e-32		TXNIP	other	Activated	-2.968	2.408	0.000363		MAPK8	kinase	Activated	2.068	3.755	6.69e-10
HIF1A	transcription regulator	Activated	5.84	3.478	4.15e-17	3.375	4.213	4.24e-18		CCL2	cytokine	Activated	8.977	2.36	9.19e-05		BMP2	growth factor	Activated	3.6	3.747	2.85e-09
EGR1	transcription regulator	Activated	416.544	3.458	4.06e-16	3.355	4.306	3.8e-20		CARM1	transcription regulator	Activated	9.385	2.177	0.000641		MAPK14	kinase	Activated	-2.132	3.521	1.59e-16
FOXO1	transcription regulator	Activated	4.834	3.266	2.24e-07	1.672	3.399	1.37e-10		RELB	transcription regulator	Activated	11.109	2.062	9.83e-07		C5AR1	g-protein coupled receptor	Activated	2.2	3.393	4.26e-09
CD14	transmembrane receptor	Activated	-2.758	3.245	1.91e-05	2.159	3.795	2.42e-09		CAV1	transmembrane receptor	Activated	-2.229	2.056	7.91e-07		NFATC2	transcription regulator	Activated	4.603	3.286	1.04e-12
KLF4	transcription regulator	Activated	4.717	2.963	0.00245	6.516	2.554	1.98e-07		TGFB2	growth factor	Activated	2.57	2.032	0.000692		S100A9	other	Activated	19.44	3.207	0.00022
PTGS2	enzyme	Activated	44.887	2.956	3.16e-09	32.004	3.761	3.01e-10		ENPP2	enzyme	Activated	-2.208	2	0.00572		TAC1	other	Activated	20.563	3.206	7.03e-10
IL1R1	transmembrane receptor	Activated	4.776	2.92	0.000527	7.246	2.567	8.27e-06		DUSP5	phosphatase	Inhibited	9.618	-2	0.0166		MYC	transcription regulator	Activated	16.226	3.162	6.38e-21
SELP	transmembrane receptor	Activated	13.072	2.65	4.62e-06	12.994	2.949	5.94e-12		PTX3	other	Inhibited	4.717	-2.039	1.16e-05		CSF3	cytokine	Activated	33.146	3.136	1.05e-14
FOSL2	transcription regulator	Activated	4.677	2.408	0.0113	3.204	2.008	0.00658		VHL	transcription regulator	Inhibited	-2.522	-2.103	7.73e-06		MAP2K3	kinase	Activated	2.977	3.055	1.61e-09
CD40	transmembrane receptor	Activated	3.091	2.373	7.82e-09	4.689	2.815	2.81e-18		PPARGC1A	transcription regulator	Inhibited	-1.841	-2.149	0.000246		C3	peptidase	Activated	2.518	3.026	3.24e-10
IRF8	transcription regulator	Activated	7.924	2.351	6.21e-08	12.501	2.783	4.97e-14		IRF4	transcription regulator	Inhibited	20.742	-2.216	0.00325		CD38	enzyme	Activated	3.998	2.941	1.81e-07
IRF1	transcription regulator	Activated	38.591	2.098	6.68e-05	17.607	2.863	8.37e-08		NCOR1	transcription regulator	Inhibited	1.649	-2.219	0.0776		IFNGR1	transmembrane receptor	Activated	1.864	2.911	2.84e-05
EPAS1	transcription regulator	Activated	4.281	2.054	2.54e-09	2.032	2.773	1.72e-17		NFIL3	transcription regulator	Inhibited	8.397	-2.236	0.0105		CXCR4	g-protein coupled receptor	Activated	3.528	2.896	5.48e-05
SOCS3	phosphatase	Inhibited	122.256	-2.242	3.01e-06	32.428	-2.187	7.93e-07		DUSP1	phosphatase	Inhibited	14.527	-2.507	1.4e-07		ABL1	kinase	Activated	2.112	2.886	5.04e-08
ZFP36	transcription regulator	Inhibited	220.835	-3.224	5.55e-08	7.17	-3.459	7.62e-15		KLF2	transcription regulator	Inhibited	22.608	-2.822	3.05e-09		RIPK2	kinase	Activated	2.431	2.823	2.83e-06
																	POMC	other	Activated	2.424	2.818	4.12e-08
																	CREM	transcription regulator	Activated	88.6	2.627	1.35e-15
																	EBI3	cytokine	Activated	2.9	2.621	0.00587
																	ICAM1	transmembrane receptor	Activated	11.675	2.607	2.3e-05
																	NAMPT	cytokine	Activated	3.174	2.556	7.16e-05
																	EZH2	transcription regulator	Activated	2.206	2.44	1.7e-08
																	PLAUR	transmembrane receptor	Activated	19.421	2.414	0.00127
																	ATF6	transcription regulator	Activated	3.175	2.38	6.46e-05
																	CXCL8	cytokine	Activated	392.067	2.242	7.79e-06
																	NPY	other	Activated	2.067	2.213	0.00294
																	IRAK2	kinase	Activated	18.172	2.18	3.27e-06
																	PLAU	peptidase	Activated	7.204	2.179	5.65e-10
																	ELF4	transcription regulator	Activated	2.249	2.132	7.35e-05
																	DDIT3	transcription regulator	Activated	4.206	2.105	3.11e-07
																	CEBPA	transcription regulator	Activated	1.543	2.072	9.72e-14
																	HR	transcription regulator	Inhibited	1.843	-2	0.124
																	TNFAIP8L2	other	Inhibited	-2.702	-2.201	0.000281
																	NAB2	transcription regulator	Inhibited	3.189	-2.216	0.00135
																	SOD1	enzyme	Inhibited	2.566	-2.328	2.81e-12
																	BCL6	transcription regulator	Inhibited	12.689	-2.788	1.19e-13
																	SMAD7	transcription regulator	Inhibited	7.532	-2.895	2.09e-10
																	DICER1	enzyme	Inhibited	-1.569	-3.051	0.00094
																	INSIG1	other	Inhibited	1.842	-3.404	0.0024
																	IL1RN	cytokine	Inhibited	47.735	-4.219	1.45e-08
