# Supplementary material for: Developmental Maturation and Alpha-1 Adrenergic Receptors-Mediated Gene Expression Changes in Ovine Middle Cerebral Arteries
Source: Sci Rep. 2018 Jan 29;8:1772. doi: 10.1038/s41598-018-20210-w (PMC5789090; doi:10.1038/s41598-018-20210-w)
Supplement: Supplementary file 11 — S11 [file 41598_2018_20210_MOESM11_ESM.xlsx]

## Sheet: NBN and AN
Title: Developmental Maturation and Alpha-1 Adrenergic Receptors-Mediated Gene Expression Changes in Ovine Middle Cerebral Arteries. Authors: Dipali Goyal and Ravi Goyal, Center for Perinatal Biology, School of Medicine, Loma Linda University, CA
Supplementary Table S11: Enlists the Alpha1AR-mediated differentially altered genes in MCAs: A. Commonly altered in the newborn lambs and the adult sheep; B: Genes exclusively altered in the newborn lambs (not in the adult sheep); C: Genes exclusively altered in adult sheep (not in the newborn lambs).
Supplemental Table S11 - A: Genes altered commonly in response to PHE stimulation in the newborn lamb and the adult sheep MCA.				Supplemental Table S11 - B: Genes altered only in the newborn lamb and not in the adult sheep MCA on stimulation with PHE.			Supplemental Table S11 - C: Genes altered only in the adult sheep and not in the newborn lamb MCA on stimulation with PHE.
GENE	Newborn Lamb PHE / Newborn Lamb	Adult Sheep PHE/ Adult Sheep		GENE	Newborn Lamb PHE / Newborn Lamb		GENE	Adult Sheep PHE/ Adult Sheep
IL6	851.798	333.589		IL1B	205.953		FOS	40.8265
IL8	392.067	122.131		CCL4L1	50.0729		CKS2	13.0745
SLCO4A1	172.79	66.5988		IL1A	49.2989		C10orf10	10.4458
DUSP5	126.828	299		IL1RN	47.735		PLK2	10.4286
CREM	88.5995	114.871		CXCL5	39.1251		SBSN	6.18533
PDE4B	65.0326	112.971		CCL2	37.3138		TMEM119	5.44935
TNF	42.2362	12.9312		CSF3	33.1462		FLNA	5.31622
TRIB1	38.652	39.186		IL10	32.7203		DUSP1	4.49458
MT1A	32.9305	191.127		GALP	32.4957		PARP4P1	4.35434
EPHA2	32.7339	24.8964		LOR	27.4724		PLEC	4.03466
CDKN1A	32.5993	39.163		USP19	26.2323		JUN	3.95132
SOCS3	32.4283	172.082		PLEK	25.7746		PI15	3.79472
PTGS2	32.0041	24.9337		CSF2	21.0688		LY6E	3.67057
CD83	31.9961	12.605		TAC1	20.5631		EPB41L2	3.40711
ARG2	29.2677	70.6769		S100A9	19.4402		LOX	3.31861
MT2A	25.5732	12.0712		PLAUR	19.4214		TM9SF2	3.31259
CH25H	25.4346	84.4204		SBNO2	17.086		CYR61	3.23222
BHLHE40	24.3723	22.059		IRF4	14.4859		RHOB	2.85809
HK2	19.9573	9.92346		BATF3	13.236		RRAD	2.59921
IRAK2	18.1722	6.89397		TNFRSF10B	12.7609		CRYAB	2.55813
TIPARP	17.9942	20.3197		BCL6	12.6887		GATA6	2.53972
IRF1	17.6068	43.0396		IRF8	12.5008		CALCA	2.49878
BTG2	16.4972	75.2501		TUBA4A	11.5493		TGFBI	2.4953
MYC	16.2264	36.1634		CHAC1	11.475		ADAMTS2	2.4621
UCN	15.7615	18.0606		RASSF5	11.465		PPP1R10	2.42935
C27H8ORF41	15.5517	19.2019		TLR2	10.3197		TSPAN6	2.39823
JUNB	15.0254	27.2437		TNFAIP6	9.97166		SPRY1	2.24935
CTH	13.8578	9.13131		HOMER1	9.79217		THBS2	2.24141
GRHL1	13.0475	5.19275		HMGA1	9.77266		CKAP2	2.20759
SELP	12.9935	14.3299		IL1RL1	9.03705		FTL	2.14096
VMP1	12.3921	12.0637		RELB	8.63328		SPON1	2.12678
ICAM1	11.6752	23.2315		OBFC2A	8.403		LNX1	2.12124
NFKBIZ	11.2746	10.671		STX11	8.0641		RNASEH2C	2.09464
EPHA1	11.2455	18.277		SMAD7	7.53243		PHYH	2.04503
HMOX1	10.4653	6.68271		BIRC3	7.31897		PIK3R4	2.00209
GADD45A	10.2474	37.7007		TNFAIP2	7.23425		DNAJA1	2.00157
EGR3	9.78122	94.7955		SLAMF7	7.20802		MYLIP	1.73951
SGK1	9.29575	13.9507		AMFR	7.18868		ADAMTS20	1.64034
C3orf52	9.11609	8.02758		IDI1	6.60423		RBM14	1.63885
ARID5A	9.10495	8.1225		BAZ1A	6.52121		SF1	1.51462
ARL4C	8.95324	5.81209		ST3GAL1	6.47185		JAGN1	0.654707
KLF10	8.87401	13.0132		POLB	6.21155		DDX19B	0.635552
SIK1	8.86868	17.7774		DUSP4	6.14969		VHL	0.628244
RNF19B	8.75252	4.64162		BCR	6.01859		NLRP1	0.625922
PRDM1	8.5518	2.85167		SLC7A1	5.70102		TIMM8B	0.614509
NDNL2	8.52333	4.77788		LOC100626076	5.56509		TARDBP	0.607243
GADD45B	8.51926	15.6327		NIPAL1	5.55019		LOC100516282	0.594874
NR4A1	8.40147	94.6544		PNP	5.55006		SDR39U1	0.57612
CEBPD	8.1515	13.0268		RDH10	5.52884		RBMX2	0.556757
SPSB1	8.05131	3.73944		EMP1	5.46344		LUC7L3	0.534222
ELL2	7.93987	4.73419		TOX4	5.44554		ADAMTS17	0.528968
PHLDA1	7.86785	5.48241		LOC100507145	5.26875		LOC106990473	0.518221
TIFA	7.86365	13.7325		SOX9	5.26587		PPIP5K2	0.507912
MARCKSL1	7.53376	8.50036		MARCH3	5.15848		ADORA3	0.504475
IFRD1	7.34844	3.68834		CYCS	5.12652		EGFR	0.50365
CEBPB	7.29719	7.10333		HSPA4	5.06329		NALCN	0.485229
UMPS	7.25667	1.89429		PFKFB4	5.04287		MRPL19	0.483747
IL1R1	7.24616	6.23956		LOC100605015	5.00715		UQCR10	0.476622
SLC2A3	7.22536	10.7096		SLC41A1	4.90891		LOC100847940	0.474056
PLAU	7.20424	2.84967		IL4R	4.81292		AHR	0.473491
MAFB	7.19042	5.76713		UPP1	4.7608		NKX2-2	0.47242
ZFP36	7.17028	15.385		ARRDC3	4.72164		TAF5	0.472136
NFIL3	7.08874	7.06965		CD40	4.68914		VAV3	0.462448
SDC4	7.04475	11.5817		NFKBIE	4.68735		ATPIF1	0.461488
FZD5	7.01111	8.92732		NDC80	4.66963		ACP5	0.457539
ERRFI1	6.89536	12.6821		LRRC33	4.65117		LMBR1L	0.453526
RABGEF1	6.80366	4.56015		ANKRD1	4.61524		IP6K1	0.450956
NDEL1	6.76465	5.10718		NFATC2	4.6032		SKP2	0.436164
LOC100851198	6.58457	6.78988		LRRC8C	4.54731		CALD1	0.430022
NRARP	6.56373	7.20804		PPA1	4.34779		DOCK8	0.4157
KLF4	6.51558	23.2681		LOC101120999	4.3287		ZMYM5	0.411464
ATF3	6.51425	28.6388		LOC101108851	4.30662		ZCCHC10	0.388462
GCH1	6.24217	8.98441		SLC3A2	4.30114		ZG16B	0.374801
RCAN1	6.12339	17.2743		ANGPTL4	4.29922		ENO3	0.343766
RANBP2	6.00496	4.37575		HNRNPA2B1	4.22371		GRAP	0.336576
PTX3	5.86728	22.7395		PDE4D	4.16573		MICB	0.336109
PFKFB3	5.8525	10.7712		IRX2	4.12342		CBWD1	0.306225
MCM2	5.59648	18.4937		BCL2A1	4.12241
ADAMTS4	5.58614	15.6535		PIK3AP1	4.02508
IER5	5.54493	9.24471		CLDN1	4.0188
VEGFA	5.4677	4.32265		LOC509574	4.01866
NFKBIA	5.25779	2.42688		ARID5B	3.99782
LOC105607409	5.18852	2.91068		CD38	3.9977
SLC6A4	5.1677	9.4732		FGF18	3.9544
TGIF1	5.10076	8.2362		CD86	3.93671
ETS2	5.03367	5.22782		DDIT4	3.91183
TFPI2	4.84969	7.36771		INTS8	3.89999
GPR98	4.84113	2.73066		TLE4	3.89357
ABT1	4.76209	3.05172		ZNF45	3.83294
SAV1	4.73811	3.72666		TPSAB1	3.77385
IER2	4.65958	22.9621		USP12	3.74718
IER5L	4.62236	4.93267		SGMS2	3.69707
RTF1	4.56764	5.19084		CLEC4E	3.67681
SAMSN1	4.5242	1.57131		CPEB2	3.65962
CISH	4.48315	10.0815		ABTB2	3.64615
INHBA	4.45506	2.64057		TXNRD1	3.6314
SNAI1	4.43817	12.7946		ASXL1	3.61233
CRISPLD2	4.41286	5.25351		BMP2	3.60004
PTPN2	4.35385	3.1207		FCGR1A	3.584
JMJD1C	4.33659	3.15257		GRAMD1A	3.56276
BAMBI	4.26866	8.63845		CXCR4	3.52821
CXCL2	4.2627	1.70173		ITGA2	3.49506
HSPA13	4.22096	3.1771		SEC14L1	3.4795
DDIT3	4.20583	5.50037		NDRG1	3.443
SOCS2	4.17073	6.42515		TMEM86A	3.43191
SLC7A5	4.1707	6.00997		PTPN1	3.41237
JOSD1	4.07778	2.44758		CXCL16	3.4104
LOC100851241	4.06741	14.6089		HIF1A	3.37467
MAP3K2	4.05715	2.8643		IPMK	3.35227
TOPORS	4.05389	3.39883		HK1	3.34756
RGS1	4.03818	5.24185		CRTC1	3.34327
RELL1	3.99913	9.56926		TLCD2	3.3078
ZFYVE16	3.94924	2.01412		BRD2	3.28027
HMOX2	3.93939	2.07077		NUP98	3.27285
TMBIM1	3.88881	3.0382		FAM3B	3.26226
IKBKB	3.88529	2.21177		PDK4	3.23633
SERTAD1	3.7869	4.85368		ANGPT2	3.22272
METRNL	3.78273	9.98584		PLSCR1	3.15867
MCL1	3.78084	3.83905		WDR37	3.15439
TCEAL1	3.75788	2.92481		ERI1	3.13937
SNX25	3.70031	3.84978		ELL	3.1351
BAG3	3.67094	4.27445		UGCG	3.05823
ULBP17	3.64555	4.76781		SLC38A2	3.05501
ETNK1	3.64298	2.55128		ETV3	3.05054
ERO1L	3.52871	5.28529		MSTN	3.0271
PCF11	3.52405	7.89543		USP36	3.01955
C5orf15	3.50089	7.49781		RAB27A	2.99818
SEH1L	3.47872	2.21049		KYNU	2.98399
SIRT1	3.42472	2.62224		MAP2K3	2.97707
PLK3	3.37832	5.01411		TNFRSF6B	2.94751
SLC37A3	3.3583	1.73201		METTL6	2.92124
EGR1	3.35479	58.5575		EBI3	2.90029
IER3	3.24472	1.5443		COTL1	2.85965
FBXO33	3.23652	3.4077		CEP78	2.85406
PRKD2	3.23071	2.70267		AZIN1	2.84787
INTS6	3.22059	2.22871		SLC39A14	2.83342
SPRY2	3.20619	2.05327		SQSTM1	2.83309
FOSL2	3.2037	4.08591		C27H8orf4	2.83166
NDFIP2	3.20106	3.49089		MAFG	2.8276
NAB2	3.18945	2.97302		KRT8	2.81821
ATF6	3.17485	1.99666		PELI1	2.81632
NAMPT	3.17408	1.90728		C7H5orf32	2.81038
TSC22D2	3.0995	2.29527		CD68	2.80694
ARL5B	3.0534	3.1751		MFSD2A	2.78905
LOC100849094	3.04364	3.10734		EMILIN2	2.78158
TNFRSF12A	3.03793	2.74181		MORC3	2.77862
FAS	3.00934	2.20411		TRAF3	2.73789
CDK8	2.97566	2.32534		IL1R2	2.73242
HTR2A	2.97223	4.36118		TBC1D15	2.72662
USPL1	2.90611	2.03009		ELOVL4	2.72498
STXBP2	2.88366	4.98473		KCTD12	2.69626
NEDD9	2.8777	5.58403		DDX21	2.68956
CSRNP2	2.86226	2.30744		S100B	2.6744
LITAF	2.85429	2.06414		KIF2A	2.66751
PELO	2.80608	2.43573		TAF1D	2.64746
CD46	2.75474	2.6659		KAT5	2.63603
ZFP36L1	2.69607	6.14688		ERG	2.63167
ZNF281	2.69133	1.60088		KCTD10	2.62136
JUND	2.66235	1.76376		PAFAH1B1	2.61135
B4GALT1	2.66195	2.20851		PPIF	2.5876
HES1	2.66003	8.19919		WDR43	2.57293
HSPH1	2.64418	8.11208		SOD1	2.56622
C16orf72	2.61089	1.80524		C4A	2.55646
SKIL	2.60828	1.81341		CDC25B	2.55283
TOB1	2.59154	2.22927		AGO2	2.54625
EID3	2.58271	4.52082		NFKB2	2.53362
FRAT2	2.57002	3.97746		CD53	2.53256
THBD	2.56809	7.44043		EAF1	2.53174
CDKN2AIP	2.56103	3.65437		SHISA2	2.51825
HS3ST1	2.5458	7.75887		C3	2.51801
RAB40C	2.54325	3.13703		CNOT2	2.48119
AFF4	2.53417	2.20806		NFKB1	2.48023
ULK1	2.52776	1.7001		DDX5	2.47279
OSMR	2.52564	3.43464		PTP4A1	2.46212
TP53INP2	2.50096	1.71185		VWA5A	2.45901
MKNK2	2.4935	1.98452		AKAP13	2.44991
FAM43A	2.48637	3.331		CD200	2.43029
ISG20L2	2.46965	2.56643		POMC	2.42357
FOXC1	2.44116	2.0676		NUFIP2	2.39108
ETF1	2.44083	1.53101		FMNL3	2.39054
HNRNPF	2.43931	2.78253		SLC37A1	2.39015
RIPK2	2.43081	2.28716		GGCT	2.38982
NRIP1	2.41967	1.51513		ZDHHC23	2.38115
TUBB2C	2.37499	1.74103		LDLR	2.36683
SLTM	2.35068	1.76842		NARF	2.36658
ATF4	2.35018	1.67568		GLUL	2.3619
EIF4A2	2.33765	3.24502		GALNT1	2.35823
PHF13	2.3181	3.58292		C4orf31	2.35579
NAB1	2.30933	1.59263		SH3BP4	2.35183
MCTP1	2.29613	2.55103		TMEM158	2.34719
ZFAND5	2.27496	2.15469		DAB2	2.3334
CCNB2	2.27144	4.51699		ATP1A1	2.32785
MEG3	2.25424	16.5472		CHD1	2.32711
IL6ST	2.20828	1.59668		ATXN7	2.32597
C1H21orf91	2.19914	1.77073		PRKRIP1	2.32409
CHSY1	2.17481	2.24795		IL6R	2.31508
SAT1	2.16163	4.72212		MXD1	2.31134
CD14	2.15925	2.03507		SLC25A33	2.30103
ADM	2.14658	3.29193		AKIRIN2	2.29735
LOC100174924	2.1381	2.40379		B4GALT5	2.28606
DSE	2.13267	1.77401		SLC11A2	2.28278
DNAJB6	2.12903	1.54744		GEM	2.27921
NOP58	2.1228	1.74524		GRASP	2.27598
TSPAN14	2.10155	1.90409		TAP2	2.27465
HERPUD1	2.09041	1.73082		CASP3	2.26629
STX6	2.08341	1.53735		MAPK6	2.26083
RPS20	2.06758	3.74448		C5orf62	2.25728
SPRY4	2.05191	2.46159		SLPI	2.25358
FSTL3	2.04857	2.0746		ELF4	2.2491
ROD1	2.04006	1.73991		EIF5	2.23646
GNPNAT1	2.03882	1.63396		ELF2	2.23642
RGS2	2.03056	4.29128		ODC1	2.23457
HSP90AA1	1.99108	1.86174		LCP2	2.22345
SPAG1	1.96991	1.58503		PLAT	2.22332
UBC	1.96568	1.80452		RASA3	2.21514
FAM50A	1.93006	1.88383		RNF19A	2.21291
UBL3	1.90524	1.8765		CTTNBP2NL	2.20911
ZBTB10	1.90186	1.8005		EZH2	2.20574
C12orf44	1.87823	2.56875		C5AR1	2.20038
SAP30	1.87111	1.51606		UBE2A	2.1928
IRF2BP2	1.85291	2.14769		SLC20A1	2.1663
PPP1CB	1.83038	1.55956		GCLM	2.16241
MAPK1IP1L	1.80871	1.77786		PPP1R2	2.1612
ZCCHC8	1.80355	1.74618		GUCY1B3	2.15626
SLC1A4	1.79649	1.76096		C13orf15	2.15267
TMEM66	1.79591	1.63759		MAPRE2	2.15079
COL1A2	1.77224	2.57561		CHKA	2.14452
YTHDF2	1.77094	1.5411		TIMP1	2.139
UBE2J1	1.7681	1.60559		RYBP	2.13496
INGX	1.76778	2.70588		CSF1	2.12152
SLC39A6	1.76491	1.71774		FLJ36031	2.11815
SBNO1	1.74672	1.76149		RNF103	2.11743
GJA1	1.74217	2.39825		ABL1	2.1115
UBE2Q2	1.72922	1.80371		RBM18	2.10953
CD164	1.72574	1.69689		SPINT1	2.09675
SRSF7	1.70077	2.19231		RPS4X	2.09224
FOXO1	1.6724	3.2249		RIOK3	2.09121
ATE1	1.62104	1.96467		GFPT1	2.08472
APPBP2	1.6174	1.55337		TNFRSF11B	2.08299
TAS2R14	1.60473	7.84593		C22H3ORF19	2.08014
CXCR7	1.57682	3.16282		DDX3X	2.07539
CEBPA	1.54329	2.02824		CEBPG	2.07149
SKI	1.50525	1.50465		MAPK8	2.06804
BET1	0.66222	0.529582		BIRC2	2.064
COMMD3	0.659829	0.434704		LFNG	2.0626
SHFM1	0.652482	0.485272		UGDH	2.06145
RFXAP	0.642568	0.569348		SOD2	2.0452
ZNF436	0.641248	0.484168		FAM126A	2.04311
C12orf76	0.634385	0.231006		STK38	2.04272
KIAA0232	0.63309	0.658241		LPIN2	2.03981
HOMEZ	0.628874	0.524521		EPAS1	2.03158
H1F0	0.621616	0.38483		SIK2	2.01981
MTX3	0.610519	0.641903		CDO1	2.01646
USE1	0.610437	0.469491		POMT2	2.01344
MRPL43	0.602224	0.605978		VASN	2.01238
TOMM40L	0.592451	0.661016		NFE2L2	2.00987
TNFAIP8L1	0.590159	0.448889		HHEX	2.00934
C14orf101	0.585977	0.464562		DONSON	2.00904
ATXN7L3	0.582032	0.52978		ARHGAP18	2.00703
PRDM4	0.580776	0.648027		ARF4	2.00506
LOC100847129	0.57335	0.536496		SMAD6	2.00358
FITM2	0.5622	0.648674		SMYD2	2.00282
MAP3K6	0.561626	0.565818		PDXK	1.98495
PTPN18	0.561068	0.642665		SERINC3	1.98002
ZNF691	0.545008	0.646804		AEBP2	1.97052
LRRC47	0.543962	0.56484		WDR45L	1.96129
FAM134C	0.541968	0.521979		SLC35D1	1.95558
MRPS34	0.535031	0.586278		IL18	1.95346
RBM26	0.533269	0.636662		GIGYF2	1.95156
KDM4A	0.530546	0.480799		PDP1	1.94745
TMEM51	0.525938	0.438481		TUBB3	1.94669
C3orf17	0.523172	0.669517		LOC101119317	1.94251
TAF7	0.523031	0.633469		DUSP14	1.93385
IRGQ	0.519761	0.598378		MXI1	1.9301
PURA	0.514764	0.666712		STAT2	1.9293
FAHD1	0.513551	0.655347		JAKMIP1	1.91027
NCAPD2	0.511693	0.660738		ATP2A2	1.90075
MBD4	0.509486	0.587434		CHAF1A	1.89446
TIMM10B	0.508766	0.524617		STK38L	1.88957
CCDC71	0.503279	0.569712		PSMD12	1.88562
ZNF208	0.503194	0.267285		DNAJB1	1.87858
EXOSC3	0.502066	0.654705		DDX56	1.8668
CNOT8	0.502037	0.544153		IFNGR1	1.86422
RNF115	0.500776	0.57986		LOC100850951	1.86392
ACTR5	0.49646	0.646529		CMTM6	1.85364
DEF8	0.494616	0.595727		EIF3J	1.85092
SNRNP35	0.491413	0.612453		FGF2	1.84951
CDAN1	0.48859	0.665166		HR	1.84321
GANAB	0.485505	0.469348		INSIG1	1.84219
LRWD1	0.485377	0.623116		CDV3	1.83599
PABPN1	0.482985	0.375332		CCDC117	1.83503
RP9	0.479291	0.345318		DENND4A	1.82546
COG8	0.478738	0.586317		C6orf145	1.825
ZNF576	0.476915	0.437944		TLR4	1.81726
CYB561D1	0.474004	0.557419		SARS	1.81185
TMEM126B	0.472052	0.577431		SEC61A2	1.80435
CARD6	0.471657	0.578621		FGFR1	1.80148
MAPK14	0.469029	0.587025		CCNL2	1.796
MBLAC1	0.46879	0.606894		IFNAR2	1.79473
KLHL28	0.466262	0.662666		NCOA4	1.79286
ZC3HC1	0.466007	0.645956		TNFRSF18	1.77773
MLYCD	0.465804	0.608015		ZNF706	1.76247
DDR1	0.46554	0.534558		TROAP	1.76081
DDX28	0.461795	0.524038		EIF1	1.75803
FBXL12	0.460434	0.57796		MYD88	1.75538
KLHL9	0.458631	0.547483		PLAGL1	1.75452
GEMIN7	0.454475	0.429826		PSMD11	1.75158
MTERFD3	0.452284	0.516294		C1orf9	1.74728
OSBPL7	0.447608	0.556248		SMARCA1	1.7418
C11orf83	0.446189	0.541326		BTBD1	1.72781
CIR1	0.445772	0.511008		STK40	1.72388
HYAL2	0.44515	0.610112		EIF3A	1.71897
TAOK2	0.443938	0.575972		BTAF1	1.7091
TMEM70	0.441687	0.53517		FRY	1.70258
SERTAD3	0.432816	0.482201		ZFP36L2	1.69913
EPM2AIP1	0.426892	0.509251		TBC1D20	1.69782
TMEM62	0.426187	0.56172		F5	1.69245
C19orf39	0.426089	0.598611		FGFR2	1.68802
TOR3A	0.425892	0.355025		DDX54	1.68686
TTC31	0.418608	0.511025		ING3	1.68013
C2orf49	0.417892	0.563556		SEPT9	1.67739
NKTR	0.417631	0.467082		CREB1	1.66892
PSPC1	0.408399	0.471437		GBP2	1.66653
ZNF518A	0.406259	0.616544		PPP1CC	1.65976
ZBTB9	0.404786	0.462789		CSNK1D	1.65356
ANKZF1	0.403446	0.581999		CLDND1	1.649
LASS5	0.402839	0.63385		AMD1	1.64608
LRRC42	0.400072	0.336149		C15orf29	1.64555
ALG9	0.399778	0.646382		TGFB2	1.64313
PYCR2	0.396325	0.556404		NR4A2	1.63511
KIAA1958	0.393443	0.483451		PPPDE1	1.63423
CCDC84	0.390438	0.592436		SSFA2	1.63287
KBTBD4	0.387643	0.611475		MTHFD1	1.62897
NUP43	0.387188	0.614553		HBP1	1.62861
C12orf65	0.38512	0.637081		RBBP6	1.6273
PYGO2	0.384283	0.666032		SPHK1	1.62498
WDYHV1	0.380307	0.415359		ABI1	1.62036
NDST2	0.358585	0.600612		UBE2E1	1.61989
PEX10	0.351499	0.563106		MARCH6	1.61953
C17orf59	0.349079	0.543057		ACSL5	1.61906
TMEM216	0.340716	0.586813		IPO5	1.61895
SUGP2	0.340581	0.18902		HMGCR	1.61752
MED7	0.334909	0.618105		PLEKHO2	1.61551
ZNF347	0.33472	0.465643		UPF3B	1.6134
ORC3	0.325618	0.592748		TPP2	1.6121
SMARCAD1	0.324435	0.559954		RBM3	1.60991
ITCH	0.324206	0.530707		UBQLN1	1.60375
ZNF263	0.320507	0.605438		IRF9	1.59535
DGUOK	0.313597	0.348855		PHC2	1.59434
LSM10	0.308173	0.641639		HSPA8	1.59375
C14orf28	0.303106	0.381102		CLIC4	1.59067
C8H9ORF156	0.298299	0.533616		KLF9	1.57902
HKR1	0.294011	0.331928		DAPK3	1.57745
TXNIP	0.290963	0.456875		UBE2S	1.57696
MRGPRF	0.279774	0.465988		RNMT	1.57634
CCDC8	0.254713	0.531061		USP15	1.57522
FAM83D	0.228463	0.383183		HERC4	1.56337
C9H6ORF203	0.194648	0.603098		ORAOV1	1.56206
NIPAL4	0.155265	0.412743		TNFRSF1A	1.55425
NPY	2.06667	0.432072		MAOA	1.55118
PRNP	2.05693	0.306888		LMNA	1.54614
				TGFB3	1.54534
				UVRAG	1.54195
				ACSL3	1.53652
				TARS	1.53026
				CD44	1.52703
				DNAJB9	1.52286
				TMEM64	1.52279
				LSG1	1.50019
				HAUS2	0.669288
				PPP2R4	0.664553
				EIF2B3	0.664538
				ZNF444	0.663163
				CNPY2	0.663069
				RREB1	0.663057
				QTRT1	0.662929
				SAP30L	0.662845
				NUDCD2	0.662574
				SLC3A1	0.662286
				MT-ND1	0.657288
				MRPS23	0.655227
				CCRL2	0.652873
				ERCC2	0.65284
				SS18L2	0.651631
				SRPK1	0.65047
				HDHD2	0.65046
				C9orf80	0.648235
				C5H12orf41	0.648071
				BOLA1	0.646737
				CHD6	0.645888
				C1orf31	0.644895
				TOMM5	0.644823
				PSMG3	0.644392
				NDUFV2	0.64439
				ERAP1	0.64371
				NFYC	0.6424
				DYNC2LI1	0.640804
				ZGPAT	0.637287
				DICER1	0.637246
				BMPR2	0.637244
				FBXO32	0.637205
				SURF6	0.635712
				MPV17	0.634653
				ORMDL2	0.634499
				RSPRY1	0.630784
				PHF5A	0.63054
				CHCHD1	0.629551
				TEP1	0.623428
				PAFAH1B3	0.620879
				PDE4DIP	0.617519
				LOC100851398	0.616918
				KIAA1274	0.614213
				HDDC3	0.613575
				PEX19	0.613442
				TSC1	0.608857
				STAB1	0.608232
				SDHAF1	0.608198
				PARP9	0.607855
				JRKL	0.603734
				DGCR8	0.60256
				MOBKL2A	0.601521
				AURKAIP1	0.600546
				HYLS1	0.599354
				TSC22D4	0.599157
				ZFP161	0.598661
				C1orf212	0.598458
				NLRX1	0.597212
				ZFYVE26	0.597056
				TNNI1	0.595579
				ATXN3	0.595464
				FANCG	0.593092
				EZH1	0.592632
				ABLIM1	0.591876
				LOC106502965	0.591778
				NMT1	0.591622
				SNRPA	0.590459
				ST6GALNAC2	0.58454
				PNKD	0.584002
				MIOS	0.579961
				C9orf114	0.576418
				RCSD1	0.575452
				CHRND	0.573085
				IPO8	0.572333
				C3orf23	0.57231
				ADCK5	0.571577
				TUBB4	0.570592
				CCDC34	0.567866
				ZNF714	0.567737
				C15orf57	0.567466
				RDH14	0.567175
				TRIM5	0.56693
				MRPL48	0.566387
				PRUNE	0.56595
				Zfp238	0.565646
				FYCO1	0.563712
				PACS1	0.561451
				TRAPPC1	0.561291
				MGST2	0.561147
				APOBEC3G	0.560397
				MLLT11	0.554786
				ZNF3	0.554678
				SRCAP	0.554466
				LMAN2L	0.551184
				TSPYL4	0.55105
				PICK1	0.549153
				CCDC56	0.54878
				EML1	0.547639
				STK16	0.547121
				C1orf110	0.545437
				TNPO3	0.544784
				ZNF341	0.544481
				NUBP2	0.543199
				NUCKS1	0.54298
				EIF4G1	0.54243
				RUBCN	0.542169
				AKR1E2	0.541217
				AGXT2L2	0.540685
				ZNF133	0.540393
				DIS3L	0.537607
				EFNB1	0.536679
				NEURL4	0.534851
				TADA2A	0.534322
				CCDC125	0.532015
				PRPF19	0.531966
				RIOK1	0.531465
				C17orf63	0.530978
				BAX	0.52949
				HDHD1	0.52482
				TMEM199	0.524287
				C15orf39	0.523194
				ZNF445	0.518934
				NFX1	0.518017
				ZNF90	0.517425
				ZNF470	0.513109
				FLNB	0.511978
				TARS2	0.509992
				TMEM161B	0.509813
				CTCF	0.509807
				GTPBP3	0.508895
				RALBP1	0.506711
				TUSC2	0.506081
				DNASE1L1	0.505964
				ELAC1	0.505672
				C21H14orf109	0.503581
				PPIAP22	0.503501
				DNMT3A	0.503278
				CD247	0.502862
				MTMR4	0.502645
				CCDC134	0.502448
				C2orf68	0.500669
				ERVW-1	0.498578
				SP110	0.497788
				FBXO22	0.497736
				PGBD1	0.497478
				SETDB1	0.49721
				MEN1	0.496406
				TEF	0.496354
				TARBP1	0.496265
				GLTPD1	0.494239
				TCOF1	0.493934
				E4F1	0.493027
				HBA1	0.492643
				ZNF428	0.492529
				MTMR14	0.492121
				C7H5orf45	0.489966
				RASL11B	0.489882
				RNF219	0.488332
				NSUN3	0.487903
				DDX42	0.487166
				PANK1	0.486326
				RNF113A	0.486222
				ULK3	0.485836
				NAT10	0.484745
				DUSP6	0.482341
				CLEC1A	0.477899
				SLC7A6OS	0.4778
				METTL14	0.475075
				C1H21ORF2	0.4715
				C18H19orf12	0.471493
				RMND1	0.470719
				TCF19	0.46984
				GPRC5B	0.469529
				MUS81	0.468782
				PUS3	0.468601
				EFNA4	0.46841
				NLE1	0.468082
				ZNF496	0.468032
				ACBD4	0.46785
				GJA4	0.466935
				C27H4orf41	0.465922
				RAD17	0.465688
				ARL4D	0.463246
				MCTS1	0.46113
				PTCD1	0.461104
				ELF5	0.460473
				PAN2	0.458435
				EEF2K	0.457329
				FHOD3	0.455827
				ATRN	0.453422
				NME1	0.450536
				SNAPC4	0.448524
				FEN1	0.448214
				LMO7	0.447433
				OGT	0.445086
				COQ6	0.444573
				PKDCC	0.44268
				ZNF581	0.442278
				DNAJB4	0.440773
				CDCA7	0.439706
				ZNF142	0.436918
				ZFP1	0.436396
				ZNF613	0.435977
				PLEKHF1	0.435243
				TELO2	0.432061
				ASS1	0.430879
				NARFL	0.430749
				C8H9orf23	0.430555
				OMA1	0.429937
				LOC105616355	0.429865
				TSEN2	0.428794
				NR2F6	0.428355
				UBXN7	0.426055
				KNOP1	0.425285
				WWP2	0.424757
				TST	0.422261
				TRAC	0.420977
				CCDC76	0.418696
				NDUFS1	0.418281
				NOSTRIN	0.4173
				TRMT1L	0.414762
				ZNF605	0.413692
				RPAP1	0.412784
				LCAT	0.40823
				MMAA	0.407115
				FIBIN	0.404037
				KIF15	0.402105
				TUBD1	0.400358
				CDC42	0.399334
				ARHGEF18	0.398815
				LMO2	0.3961
				PODNL1	0.395123
				MRPL44	0.394584
				HOXA7	0.392565
				ESRP2	0.391362
				TMEM42	0.390171
				ADAM33	0.389413
				SAC3D1	0.387443
				MINA	0.387224
				ZNF512	0.386982
				C19H17orf90	0.38675
				LOC537017	0.386075
				ZNF768	0.385312
				HINFP	0.382468
				MYO7A	0.381432
				KIF26A	0.380103
				FAM219B	0.378803
				MAGEA1	0.377242
				LIMA1	0.37687
				TNFAIP8L2	0.370028
				VPS18	0.366947
				SCO2	0.362445
				ZC3H10	0.361961
				PIK3IP1	0.357167
				GTPBP5	0.356322
				GATA3	0.355866
				C8orf58	0.355176
				SLC16A5	0.353019
				FAM13A	0.348021
				CITED2	0.339215
				PATZ1	0.337086
				TMEM140	0.32376
				PALB2	0.323697
				PRPF40B	0.32332
				PDLIM3	0.322841
				LOC105613614	0.319049
				FNDC5	0.311263
				CCDC109B	0.307156
				TNRC6A	0.303851
				WDR6	0.301412
				PPP1R3B	0.284433
				TERT	0.2762
				BAIAP2L1	0.270886
				FAM101A	0.267099
				SDPR	0.264865
				HOXA4	0.261024
				CTGF	0.258851
				SENP8	0.254616
				EEF1A2	0.239593
				MLH3	0.239186
				L3MBTL1	0.237883
				ZBED5	0.226599
				FZD2	0.224555
				BET1L	0.21047
				CALY	0.189657
				GPD1	0.181897
