# Supplementary material for: Developmental Maturation and Alpha-1 Adrenergic Receptors-Mediated Gene Expression Changes in Ovine Middle Cerebral Arteries
Source: Sci Rep. 2018 Jan 29;8:1772. doi: 10.1038/s41598-018-20210-w (PMC5789090; doi:10.1038/s41598-018-20210-w)
Supplement: Supplementary file 12 — S12 [file 41598_2018_20210_MOESM12_ESM.xlsx]

## Sheet: NBN and AN common
Title: Developmental Maturation and Alpha-1 Adrenergic Receptors-Mediated Gene Expression Changes in Ovine Middle Cerebral Arteries. Authors: Dipali Goyal and Ravi Goyal, Center for Perinatal Biology, School of Medicine, Loma Linda University, CA
Supplementary Table S12: Enlists the Alpha1AR-mediated differentially activated or inhibited canonical pathways: A. Commonly altered in the newborn lambs and the adult sheep; B: Genes exclusively altered in the newborn lambs (not in the adult sheep); C: Genes exclusively altered in adult sheep (not in the newborn lambs).
Supplmental Table S12 - A: Canonical Pathways Altered in both the Newborn Lamb and the Adult Sheep MCA on Stimulation with PHE.								Supplmental Table S12 - B: Canonical Pathways Altered in only in the Newborn Lamb and not in the Adult Sheep MCA on Stimulation with PHE.					Supplmental Table S12 - C: Canonical Pathways Altered in only in the Adult Sheep and not in the Newborn Lamb MCA on Stimulation with PHE.
Canonical Pathways	Newborn Lamb			Adult Sheep				Canonical Pathways	-log(p-value)	Ratio	z-score		Canonical Pathways	-log(p-value)	Ratio	z-score
	-log(p-value) NBN	Ratio	z-score	-log(p-value) AN	Ratio	z-score		HMGB1 Signaling	8.91	0.188	3.674		Osteoarthritis Pathway	4.1	0.0667	2.496
Dendritic Cell Maturation	10.4	0.172	4.95	2.3	0.0521	2.53		NF-κB Signaling	7.31	0.149	3.657		TNFR1 Signaling	2.52	0.1	2.236
IL-6 Signaling	13.2	0.234	4.642	8.3	0.125	2.84		Role of Pattern Recognition Receptors in Recognition of Bacteria and Viruses	7.28	0.168	3.5		STAT3 Pathway	4.83	0.122	-2.333
p38 MAPK Signaling	8.49	0.193	4.264	4.61	0.0924	2.111		Type I Diabetes Mellitus Signaling	9.12	0.207	3.411
TREM1 Signaling	8.35	0.24	4.243	1.79	0.0667	2.236		Toll-like Receptor Signaling	9.1	0.25	3.357
PI3K Signaling in B Lymphocytes	3.58	0.123	4	2.36	0.0615	2.121		LPS/IL-1 Mediated Inhibition of RXR Function	2.59	0.0905	3.317
Acute Phase Response Signaling	9.18	0.171	3.53	6.55	0.0941	2.138		Role of IL-17F in Allergic Inflammatory Airway Diseases	4.68	0.227	3.162
IL-8 Signaling	0.95	0.066	3.464	3.24	0.0609	2.887		Tec Kinase Signaling	0.826	0.0647	3.162
ILK Signaling	2.45	0.0918	3	2.73	0.0561	2.53		B Cell Receptor Signaling	4.76	0.121	3.128
Colorectal Cancer Metastasis Signaling	2.68	0.0887	2.985	2.4	0.0484	2.887		NRF2-mediated Oxidative Stress Response	4.18	0.114	3.051
MIF Regulation of Innate Immunity	3.22	0.186	2.828	2.82	0.116	2.236		PKCθ Signaling in T Lymphocytes	2.55	0.105	3.051
P2Y Purigenic Receptor Signaling Pathway	0.401	0.0526	2.646	0.907	0.0376	2.236		IL-1 Signaling	3.05	0.13	2.887
Hypoxia Signaling in the Cardiovascular System	4.61	0.176	2.449	3.98	0.108	2.236		Type II Diabetes Mellitus Signaling	3.66	0.125	2.887
PPARα/RXRα Activation	2.86	0.1	-2.5	1.17	0.0389	-2.449		iCOS-iCOSL Signaling in T Helper Cells	1.62	0.0894	2.828
PPAR Signaling	7.38	0.2	-3.9	3.96	0.0947	-2.333		NF-κB Activation by Viruses	1.36	0.092	2.828
								iNOS Signaling	7.23	0.289	2.714
								Cardiac Hypertrophy Signaling	0.735	0.0593	2.673
								Inflammasome pathway	4.6	0.333	2.646
								Production of Nitric Oxide and Reactive Oxygen Species in Macrophages	4.15	0.113	2.558
								CD28 Signaling in T Helper Cells	2.16	0.0985	2.53
								Cholecystokinin/Gastrin-mediated Signaling	1.79	0.099	2.53
								Pancreatic Adenocarcinoma Signaling	3.04	0.119	2.53
								PI3K/AKT Signaling	1.95	0.096	2.53
								ERK5 Signaling	1.14	0.0923	2.449
								Estrogen-Dependent Breast Cancer Signaling	1.23	0.0909	2.449
								MIF-mediated Glucocorticoid Regulation	3.07	0.2	2.449
								PDGF Signaling	0.652	0.0667	2.449
								FGF Signaling	1.69	0.1	2.333
								Gαq Signaling	0.942	0.0683	2.333
								Coagulation System	1.7	0.143	2.236
								Melanocyte Development and Pigmentation Signaling	0.348	0.0515	2.236
								VDR/RXR Activation	5.03	0.179	2.236
								LPS-stimulated MAPK Signaling	4.47	0.161	2.138
								Corticotropin Releasing Hormone Signaling	1.54	0.0901	2.121
								Lymphotoxin β Receptor Signaling	3.71	0.164	2.121
								Rac Signaling	0.794	0.0684	2.121
								Renin-Angiotensin Signaling	0.725	0.0656	2.121
								RANK Signaling in Osteoclasts	3.7	0.137	2.111
								Role of NFAT in Regulation of the Immune Response	1.36	0.0753	2.111
								Th2 Pathway	2.47	0.1	2.111
								LXR/RXR Activation	8.35	0.19	-2.985
