# Supplementary material for: Developmental Maturation and Alpha-1 Adrenergic Receptors-Mediated Gene Expression Changes in Ovine Middle Cerebral Arteries
Source: Sci Rep. 2018 Jan 29;8:1772. doi: 10.1038/s41598-018-20210-w (PMC5789090; doi:10.1038/s41598-018-20210-w)
Supplement: Supplementary file 13 — S13 [file 41598_2018_20210_MOESM13_ESM.xlsx]

## Sheet: NBN and AN Common
Title: Developmental Maturation and Alpha-1 Adrenergic Receptors-Mediated Gene Expression Changes in Ovine Middle Cerebral Arteries. Authors: Dipali Goyal and Ravi Goyal, Center for Perinatal Biology, School of Medicine, Loma Linda University, CA
Supplementary Table S13: Enlists the Alpha1AR-mediated differentially activated or inhibited upstream regulators: A. Commonly altered in the newborn lambs and the adult sheep; B: Genes exclusively altered in the newborn lambs (not in the adult sheep); C: Genes exclusively altered in adult sheep (not in the newborn lambs).
Supplemental Table S13 - A: Upstream Regulators Commonly Altered in the Newborn Lamb and the Adult Sheep MCA on Stimulation with PHE.										Supplemental Table S13 - B: Upstream Regulators Altered in the Newborn Lamb MCA Only (Not in the Adult Sheep) on Stimulation with PHE.							Supplemental Table S13 - C: Upstream Regulators Altered in the Adult Sheep MCA Only (Not in the Newborn Lamb) on Stimulation with PHE.
Upstream Regulator	Molecule Type	Predicted Activation State	NBN			AN				Upstream Regulator	Molecule Type	Predicted Activation State	Expr Fold Change	Activation z-score	p-value of overlap		Upstream Regulator	Molecule Type	Predicted Activation State	Expr Fold Change	Activation z-score	p-value of overlap
			Expr Fold Change	Activation z-score	p-value of overlap	Expr Fold Change	Activation z-score	p-value of overlap		TNF	cytokine	Activated	42.236	10.03	1.07e-55		CYR61	other	Activated	3.232	2.779	1.06e-08
TNF	cytokine	Activated	42.236	10.03	1.07e-55	12.931	7.461	3.87e-31		IL1B	cytokine	Activated	205.953	9.014	1.17e-50		EGFR	kinase	Activated	-1.986	2.629	1.59e-17
IL6	cytokine	Activated	851.798	6.615	2.45e-23	333.589	5.229	6.9e-14		IL6	cytokine	Activated	851.798	6.615	2.45e-23		JUN	transcription regulator	Activated	3.951	2.356	1.21e-12
IKBKB	kinase	Activated	3.885	4.723	2.58e-25	2.212	3.457	4.2e-17		CREB1	transcription regulator	Activated	1.669	6.296	4.39e-20		CALCA	other	Activated	2.499	2.102	0.000486
CEBPB	transcription regulator	Activated	7.297	4.363	8.22e-16	7.103	3.345	3.09e-09		CSF2	cytokine	Activated	21.069	6.241	1.88e-24		RCAN1	transcription regulator	Inhibited	17.274	-2.4	9.45e-07
EGR1	transcription regulator	Activated	3.355	4.306	3.8e-20	58.558	2.942	3.7e-17		TLR4	transmembrane receptor	Activated	1.817	6.21	5.43e-28		NFIL3	transcription regulator	Inhibited	7.07	-2.449	1.22e-05
VEGFA	growth factor	Activated	5.468	3.962	5.09e-17	4.323	3.256	1.59e-09		MYD88	other	Activated	1.755	6.139	1.01e-18		DUSP1	phosphatase	Inhibited	4.495	-2.53	7.64e-07
PTGS2	enzyme	Activated	32.004	3.761	3.01e-10	24.934	3.039	2.32e-05		IL1A	cytokine	Activated	49.299	5.805	9.96e-19		LY6E	other	Inhibited	3.671	-2.619	7.09e-08
MAPK14	kinase	Activated	-2.132	3.521	1.59e-16	-1.704	3.141	6.16e-16		FGF2	growth factor	Activated	1.85	5.33	8.95e-16
FOXO1	transcription regulator	Activated	1.672	3.399	1.37e-10	3.225	3.858	2.92e-07		ATF4	transcription regulator	Activated	2.35	5.248	1.68e-15
SELP	transmembrane receptor	Activated	12.994	2.949	5.94e-12	14.33	2.621	3.87e-06		TLR2	transmembrane receptor	Activated	10.32	5.102	5.87e-15
RIPK2	kinase	Activated	2.431	2.823	2.83e-06	2.287	2.437	0.000468		IL18	cytokine	Activated	1.953	5.101	9.29e-14
ICAM1	transmembrane receptor	Activated	11.675	2.607	2.3e-05	23.231	2.788	2.11e-06		IKBKB	kinase	Activated	3.885	4.723	2.58e-25
IL1R1	transmembrane receptor	Activated	7.246	2.567	8.27e-06	6.24	2.067	1.57e-05		CSF1	cytokine	Activated	2.122	4.691	3.53e-14
NAMPT	cytokine	Activated	3.174	2.556	7.16e-05	1.907	2.37	5.82e-06		CEBPB	transcription regulator	Activated	7.297	4.363	8.22e-16
KLF4	transcription regulator	Activated	6.516	2.554	1.98e-07	23.268	3.239	4.92e-05		EGR1	transcription regulator	Activated	3.355	4.306	3.8e-20
NFKBIA	transcription regulator	Activated	5.258	2.497	4.78e-32	2.427	4.226	1.35e-16		HIF1A	transcription regulator	Activated	3.375	4.213	4.24e-18
DDIT3	transcription regulator	Activated	4.206	2.105	3.11e-07	5.5	2.003	2.22e-07		IL6R	transmembrane receptor	Activated	2.315	4.128	2.02e-13
SOCS3	phosphatase	Inhibited	32.428	-2.187	7.93e-07	172.082	-2.422	5.04e-06		ANGPT2	growth factor	Activated	3.223	4.065	4.1e-11
										NFE2L2	transcription regulator	Activated	2.01	4.055	1.39e-07
										VEGFA	growth factor	Activated	5.468	3.962	5.09e-17
										SAMSN1	other	Activated	4.524	3.9	2.37e-08
										NFKB1	transcription regulator	Activated	2.48	3.825	6.4e-23
										CD14	transmembrane receptor	Activated	2.159	3.795	2.42e-09
										PTGS2	enzyme	Activated	32.004	3.761	3.01e-10
										MAPK8	kinase	Activated	2.068	3.755	6.69e-10
										BMP2	growth factor	Activated	3.6	3.747	2.85e-09
										MAPK14	kinase	Activated	-2.132	3.521	1.59e-16
										FOXO1	transcription regulator	Activated	1.672	3.399	1.37e-10
										C5AR1	g-protein coupled receptor	Activated	2.2	3.393	4.26e-09
										NFATC2	transcription regulator	Activated	4.603	3.286	1.04e-12
										S100A9	other	Activated	19.44	3.207	0.00022
										TAC1	other	Activated	20.563	3.206	7.03e-10
										TNFRSF1A	transmembrane receptor	Activated	1.554	3.172	7.21e-15
										MYC	transcription regulator	Activated	16.226	3.162	6.38e-21
										CSF3	cytokine	Activated	33.146	3.136	1.05e-14
										MAP2K3	kinase	Activated	2.977	3.055	1.61e-09
										C3	peptidase	Activated	2.518	3.026	3.24e-10
										TGFB3	growth factor	Activated	1.545	2.955	2.82e-05
										SELP	transmembrane receptor	Activated	12.994	2.949	5.94e-12
										CD38	enzyme	Activated	3.998	2.941	1.81e-07
										IFNGR1	transmembrane receptor	Activated	1.864	2.911	2.84e-05
										CXCR4	g-protein coupled receptor	Activated	3.528	2.896	5.48e-05
										ABL1	kinase	Activated	2.112	2.886	5.04e-08
										IRF1	transcription regulator	Activated	17.607	2.863	8.37e-08
										RIPK2	kinase	Activated	2.431	2.823	2.83e-06
										POMC	other	Activated	2.424	2.818	4.12e-08
										CD40	transmembrane receptor	Activated	4.689	2.815	2.81e-18
										IRF8	transcription regulator	Activated	12.501	2.783	4.97e-14
										EPAS1	transcription regulator	Activated	2.032	2.773	1.72e-17
										CREM	transcription regulator	Activated	88.6	2.627	1.35e-15
										EBI3	cytokine	Activated	2.9	2.621	0.00587
										ICAM1	transmembrane receptor	Activated	11.675	2.607	2.3e-05
										IL1R1	transmembrane receptor	Activated	7.246	2.567	8.27e-06
										NAMPT	cytokine	Activated	3.174	2.556	7.16e-05
										KLF4	transcription regulator	Activated	6.516	2.554	1.98e-07
										NFKBIA	transcription regulator	Activated	5.258	2.497	4.78e-32
										EZH2	transcription regulator	Activated	2.206	2.44	1.7e-08
										PLAUR	transmembrane receptor	Activated	19.421	2.414	0.00127
										ATF6	transcription regulator	Activated	3.175	2.38	6.46e-05
										CXCL8	cytokine	Activated	392.067	2.242	7.79e-06
										NPY	other	Activated	2.067	2.213	0.00294
										IRAK2	kinase	Activated	18.172	2.18	3.27e-06
										PLAU	peptidase	Activated	7.204	2.179	5.65e-10
										ELF4	transcription regulator	Activated	2.249	2.132	7.35e-05
										DDIT3	transcription regulator	Activated	4.206	2.105	3.11e-07
										CEBPA	transcription regulator	Activated	1.543	2.072	9.72e-14
										FOSL2	transcription regulator	Activated	3.204	2.008	0.00658
										HR	transcription regulator	Inhibited	1.843	-2	0.124
										SOCS3	phosphatase	Inhibited	32.428	-2.187	7.93e-07
										TNFAIP8L2	other	Inhibited	-2.702	-2.201	0.000281
										NAB2	transcription regulator	Inhibited	3.189	-2.216	0.00135
										SOD1	enzyme	Inhibited	2.566	-2.328	2.81e-12
										BCL6	transcription regulator	Inhibited	12.689	-2.788	1.19e-13
										SMAD7	transcription regulator	Inhibited	7.532	-2.895	2.09e-10
										DICER1	enzyme	Inhibited	-1.569	-3.051	0.00094
										INSIG1	other	Inhibited	1.842	-3.404	0.0024
										ZFP36	transcription regulator	Inhibited	7.17	-3.459	7.62e-15
										IL1RN	cytokine	Inhibited	47.735	-4.219	1.45e-08
